# Supplementary material for: (E)-1-{4-[Bis(4-meth­oxy­phen­yl)meth­yl]piperazin-1-yl}-3-(4-eth­oxy-3-meth­oxy­phen­yl)prop-2-en-1-one
Source: Acta Crystallogr Sect E Struct Rep Online. 2012 Mar 31;68(Pt 4):o1259. doi: 10.1107/S1600536812012767 (PMC3344185; doi:10.1107/S1600536812012767)
Supplement: Supplementary file 2 [file e-68-o1259-Isup2.hkl]

# 
# h,k,l, Fc-squared, Fo-squared, sigma(Fo-squared) and status flag 
# 
data_I
_shelx_title ' X in P-1' 
_shelx_refln_list_code          4 
_shelx_F_calc_maximum      226.96 
_exptl_crystal_F_000       552.00 
_reflns_d_resolution_high  0.8292 
 
loop_ 
 _symmetry_equiv_pos_as_xyz 
 'x, y, z' 
 '-x, -y, -z' 
 
_cell_length_a     8.7450 
_cell_length_b    11.6350 
_cell_length_c    13.9670 
_cell_angle_alpha  84.070 
_cell_angle_beta   78.800 
_cell_angle_gamma  80.480 
 
_shelx_F_squared_multiplier     1.000 
 
loop_ 
 _refln_index_h 
 _refln_index_k 
 _refln_index_l 
 _refln_F_squared_calc 
 _refln_F_squared_meas 
 _refln_F_squared_sigma 
 _refln_observed_status 
   1   0   0      111.01      131.16      2.52 o 
   2   0   0     2175.82     1939.90     12.39 o 
   3   0   0      843.30      744.78     11.99 o 
   4   0   0       28.97       55.78      4.73 o 
   5   0   0       81.34       69.63      5.44 o 
   6   0   0      303.34      270.54      9.33 o 
   7   0   0       47.73       27.20      7.12 o 
   8   0   0        0.02       -1.77      6.37 o 
   9   0   0       74.20       85.59      7.83 o 
  10   0   0        0.17       -1.42      6.02 o 
 -10   1   0        3.06       -5.75      5.75 o 
  -9   1   0        3.48       -0.84      5.79 o 
  -8   1   0       72.18       60.03      8.01 o 
  -7   1   0      591.56      530.64     14.69 o 
  -6   1   0       10.77        6.81      3.63 o 
  -5   1   0      596.21      603.00     12.34 o 
  -4   1   0        8.60       18.49      2.65 o 
  -3   1   0      869.03      792.28     10.04 o 
  -2   1   0     4586.33     3838.67     80.42 o 
  -1   1   0      496.33      502.19      5.44 o 
   0   1   0      202.66      172.20      1.81 o 
   1   1   0      164.61      196.00      3.18 o 
   2   1   0     2084.43     1838.47     11.99 o 
   3   1   0       15.24       12.56      2.39 o 
   4   1   0       73.53       64.94      4.11 o 
   5   1   0       16.11        9.78      2.92 o 
   6   1   0       23.45       23.71      4.07 o 
   7   1   0      164.13      147.70      8.09 o 
   8   1   0      461.04      446.77     14.42 o 
   9   1   0       40.61       41.45      8.63 o 
  10   1   0        0.89       -1.42      5.97 o 
  -9   2   0       16.14       17.78      6.37 o 
  -8   2   0      103.26      110.01      8.27 o 
  -7   2   0       50.97       40.39      6.33 o 
  -6   2   0       44.91       38.35      5.00 o 
  -5   2   0       23.76       13.05      3.32 o 
  -4   2   0       58.27       40.25      4.38 o 
  -3   2   0       80.15       85.68      4.25 o 
  -2   2   0     2822.50     2655.57     16.76 o 
  -1   2   0      987.19      980.63      8.54 o 
   0   2   0     1341.18     1044.24     11.35 o 
   1   2   0      157.23      190.12      3.72 o 
   2   2   0     1314.44     1285.14     10.75 o 
   3   2   0     3869.54     3546.59     21.01 o 
   4   2   0      590.77      565.45      9.69 o 
   5   2   0       63.09       46.62      3.94 o 
   6   2   0      187.85      197.24      8.01 o 
   7   2   0        9.58        6.41      3.89 o 
   8   2   0      128.96      132.92      8.63 o 
   9   2   0        4.68       -0.40      6.02 o 
  10   2   0       13.87       16.46      6.06 o 
  -9   3   0       25.39       35.52      6.24 o 
  -8   3   0        0.01       -5.09      5.09 o 
  -7   3   0       31.49       27.51      6.15 o 
  -6   3   0      716.82      706.25     15.84 o 
  -5   3   0       25.56       21.06      3.80 o 
  -4   3   0     1705.65     1615.97     17.91 o 
  -3   3   0      322.16      344.28      9.25 o 
  -2   3   0      246.04      194.76      5.79 o 
  -1   3   0     4252.68     3933.42     19.77 o 
   0   3   0      744.22      536.13     65.75 o 
   1   3   0    10074.26     8055.14    114.26 o 
   2   3   0      746.31      756.98      9.16 o 
   3   3   0        0.39       -3.94      3.94 o 
   4   3   0        0.27        1.15      1.86 o 
   5   3   0        4.64       -0.22      2.65 o 
   6   3   0       31.04       29.15      4.95 o 
   7   3   0        2.76        7.43      3.80 o 
   8   3   0       16.25       16.81      5.13 o 
   9   3   0        3.98        9.38      5.26 o 
  10   3   0        6.74       16.50      5.40 o 
  -9   4   0        0.55        7.03      5.35 o 
  -8   4   0       10.72        9.38      6.68 o 
  -7   4   0        8.29       11.94      4.82 o 
  -6   4   0      682.79      679.04     16.23 o 
  -5   4   0        0.18       -4.51      4.51 o 
  -4   4   0      295.74      279.92      9.20 o 
  -3   4   0      520.89      537.49      9.95 o 
  -2   4   0        1.68        2.79      1.90 o 
  -1   4   0      352.12      303.80      6.99 o 
   0   4   0       80.48       75.31      6.94 o 
   1   4   0       31.28       29.50      2.74 o 
   2   4   0      248.27      243.60      6.41 o 
   3   4   0      151.63      186.67      6.24 o 
   4   4   0       48.24       55.91      4.29 o 
   5   4   0       15.72       13.05      3.10 o 
   6   4   0       43.41       49.68      4.91 o 
   7   4   0        0.48        1.24      3.49 o 
   8   4   0      122.51      107.45      7.83 o 
   9   4   0        0.22       -4.56      5.31 o 
  10   4   0        4.13        4.78      5.57 o 
  -8   5   0        0.00       -0.44      5.49 o 
  -7   5   0        0.59       11.59      4.20 o 
  -6   5   0      133.33      140.53      8.32 o 
  -5   5   0      337.68      334.77     11.46 o 
  -4   5   0       18.10       17.83      3.45 o 
  -3   5   0        0.64        4.69      2.34 o 
  -2   5   0      377.52      359.94      8.89 o 
  -1   5   0        1.38       -0.31      1.81 o 
   0   5   0       62.58       58.27      3.10 o 
   1   5   0     1755.24     1736.60     15.97 o 
   2   5   0      151.35      156.37      5.79 o 
   3   5   0      588.58      710.94     11.46 o 
   4   5   0      429.95      440.97     10.84 o 
   5   5   0        0.02        0.71      3.27 o 
   6   5   0       11.81       13.67      3.58 o 
   7   5   0        0.08        6.99      3.63 o 
   8   5   0       15.61       17.69      5.26 o 
   9   5   0       75.86       75.99      7.92 o 
  10   5   0        7.19       12.16      5.62 o 
  -8   6   0        1.38        3.23      4.78 o 
  -7   6   0        5.49        2.39      4.82 o 
  -6   6   0        6.11       -0.35      6.50 o 
  -5   6   0       10.02       14.02      4.11 o 
  -4   6   0      179.98      175.61      7.70 o 
  -3   6   0       35.84       37.33      4.03 o 
  -2   6   0       89.09       83.74      5.35 o 
  -1   6   0       48.58       38.13      4.16 o 
   0   6   0      271.50      238.83     33.22 o 
   1   6   0       27.54       27.43      3.45 o 
   2   6   0      174.62      130.85      6.06 o 
   3   6   0      117.54      109.57      5.71 o 
   4   6   0        0.94       -0.44      2.92 o 
   5   6   0      123.95      110.54      6.86 o 
   6   6   0       19.08       25.61      4.60 o 
   7   6   0        1.19        3.67      3.94 o 
   8   6   0        2.40       -1.90      4.91 o 
   9   6   0        2.26        1.33      5.75 o 
  -8   7   0        1.88        0.49      5.09 o 
  -7   7   0        5.57       11.24      5.62 o 
  -6   7   0        1.78        1.90      4.64 o 
  -5   7   0        1.21        4.69      4.07 o 
  -4   7   0       38.06       40.56      5.22 o 
  -3   7   0       13.00       14.20      4.07 o 
  -2   7   0      469.80      439.56     11.59 o 
  -1   7   0       21.54       16.37      3.36 o 
   0   7   0      105.36       79.49      4.64 o 
   1   7   0      207.78      190.16      7.25 o 
   2   7   0      103.76       95.90      5.88 o 
   3   7   0      155.95      151.81      6.94 o 
   4   7   0       60.26       68.43      5.40 o 
   5   7   0       30.65       27.16      5.09 o 
   6   7   0       56.79       53.83      6.37 o 
   7   7   0        5.66        7.43      4.82 o 
   8   7   0        1.03        0.40      5.13 o 
   9   7   0        5.31       -2.30      6.33 o 
  -7   8   0        4.13        6.50      5.40 o 
  -6   8   0       11.73       17.83      5.40 o 
  -5   8   0        4.47        2.21      4.95 o 
  -4   8   0      177.42      173.22      9.11 o 
  -3   8   0        6.28        7.12      3.72 o 
  -2   8   0      331.03      323.71     10.70 o 
  -1   8   0        1.19        2.79      2.96 o 
   0   8   0      336.55      288.40     20.39 o 
   1   8   0        0.27       -2.61      3.14 o 
   2   8   0        2.46       -3.36      3.36 o 
   3   8   0        0.10        5.62      2.92 o 
   4   8   0       16.10       19.95      4.42 o 
   5   8   0       71.34       76.70      6.68 o 
   6   8   0       42.45       42.95      5.75 o 
   7   8   0       54.08       58.70      7.48 o 
   8   8   0        5.29        8.94      5.35 o 
   9   8   0        1.75       -1.42      5.44 o 
  -6   9   0        7.37       10.40      5.04 o 
  -5   9   0        3.62        4.47      4.73 o 
  -4   9   0        0.04        5.53      4.07 o 
  -3   9   0       85.64       80.29      6.99 o 
  -2   9   0        0.32        3.10      3.89 o 
  -1   9   0       13.43       12.16      4.16 o 
   0   9   0       73.24       68.15      5.43 o 
   1   9   0        1.92        2.74      3.18 o 
   2   9   0        6.21        8.63      3.63 o 
   3   9   0        3.93        8.40      3.63 o 
   4   9   0        1.80       -0.93      3.80 o 
   5   9   0       56.32       64.94      6.10 o 
   6   9   0      292.72      310.70     13.05 o 
   7   9   0        1.52       -2.03      6.06 o 
   8   9   0        2.59       -0.44      6.06 o 
  -6  10   0       10.60       16.23      6.10 o 
  -5  10   0        0.01       -5.35      5.71 o 
  -4  10   0       12.01       20.79      5.13 o 
  -3  10   0       13.59       10.48      5.57 o 
  -2  10   0       18.06       25.43      4.51 o 
  -1  10   0       74.30       66.93      6.86 o 
   0  10   0        4.02       -1.40      4.19 o 
   1  10   0        7.93        9.42      4.33 o 
   2  10   0        3.62        6.94      4.20 o 
   3  10   0        0.88        2.30      3.76 o 
   4  10   0        4.31        5.18      4.25 o 
   5  10   0       28.16       25.79      5.75 o 
   6  10   0        0.45        4.78      4.91 o 
   7  10   0        0.09       -4.38      5.49 o 
   8  10   0        0.64        0.00      6.02 o 
  -5  11   0       12.68       12.25      5.40 o 
  -4  11   0        2.70        4.07      5.22 o 
  -3  11   0       19.07       24.64      6.19 o 
  -2  11   0       28.54       35.25      6.37 o 
  -1  11   0        0.08       -2.96      5.04 o 
   0  11   0       67.86       67.61      5.47 o 
   1  11   0        7.98        6.72      4.60 o 
   2  11   0       24.11       25.70      5.53 o 
   3  11   0       20.40       23.44      5.04 o 
   4  11   0        1.89        5.35      3.89 o 
   5  11   0       13.54        4.47      5.44 o 
   6  11   0        0.00        2.61      5.44 o 
   7  11   0        3.43        3.76      6.68 o 
  -3  12   0        3.37        0.44      6.02 o 
  -2  12   0        1.42       -0.44      5.35 o 
  -1  12   0        0.20       -4.60      5.13 o 
   0  12   0       38.71       38.03      5.47 o 
   1  12   0       15.96       17.16      5.26 o 
   2  12   0       11.68        0.80      5.57 o 
   3  12   0        2.14       -5.71      5.71 o 
   4  12   0        1.00       -5.75      5.75 o 
   5  12   0       10.74       13.80      6.37 o 
   6  12   0        0.21       -5.71      5.79 o 
  -2  13   0        0.22       -4.38      5.40 o 
  -1  13   0        2.62       -6.19      6.19 o 
   0  13   0       19.19       19.15      5.22 o 
   1  13   0        0.49        6.24      5.18 o 
   2  13   0        5.00       -0.88      6.24 o 
   3  13   0        0.29       -1.81      5.40 o 
   4  13   0        6.61        5.62      5.40 o 
   5  13   0        1.75       -1.46      5.79 o 
  -4 -13   1        0.20        7.12      5.13 o 
  -3 -13   1        7.01        8.76      5.66 o 
  -2 -13   1        3.35        5.88      5.09 o 
  -1 -13   1       12.97       14.91      6.10 o 
   0 -13   1       20.60       27.08     13.27 o 
   1 -13   1        0.47       -5.75      5.75 o 
   2 -13   1        0.44        5.88      6.02 o 
  -6 -12   1        0.51       -2.43      5.84 o 
  -5 -12   1        1.52        5.00      5.31 o 
  -4 -12   1        0.81        3.45      5.22 o 
  -3 -12   1        2.04        7.87      4.07 o 
  -2 -12   1        0.06        0.80      4.60 o 
  -1 -12   1       17.97       20.61      5.79 o 
   0 -12   1        3.48        4.63      3.37 o 
   1 -12   1        0.17       -0.40      5.04 o 
   2 -12   1        0.07        0.44      5.09 o 
   3 -12   1        3.19        1.42      5.53 o 
  -7 -11   1       33.07       34.19      8.23 o 
  -6 -11   1        1.09       -6.06      6.06 o 
  -5 -11   1        2.91       -5.44      5.44 o 
  -4 -11   1        8.48       14.02      5.13 o 
  -3 -11   1       11.44        5.57      4.69 o 
  -2 -11   1        6.12       -1.46      4.73 o 
  -1 -11   1       23.47       21.23      5.84 o 
   0 -11   1        0.71        5.28      4.00 o 
   1 -11   1        1.72       -2.61      6.37 o 
   2 -11   1       30.01       27.56      5.75 o 
   3 -11   1        0.32        2.52      4.82 o 
   4 -11   1        0.07       -0.44      5.26 o 
   5 -11   1        0.34       -2.43      5.26 o 
  -8 -10   1       11.76        1.46      6.41 o 
  -7 -10   1        6.70       -0.44      6.37 o 
  -6 -10   1       16.79       10.62      6.02 o 
  -5 -10   1        1.72        1.11      5.00 o 
  -4 -10   1       10.32        1.06      4.91 o 
  -3 -10   1       11.82        2.34      4.64 o 
  -2 -10   1       18.79       20.92      4.47 o 
  -1 -10   1       14.24       11.46      4.25 o 
   0 -10   1        2.38       -3.03      3.03 o 
   1 -10   1      229.66      232.54     10.48 o 
   2 -10   1        0.71       -5.31      5.31 o 
   3 -10   1       41.22       39.46      6.46 o 
   4 -10   1        0.50       -0.80      4.87 o 
   5 -10   1        1.45        4.03      4.82 o 
   6 -10   1        7.28       14.73      6.15 o 
  -8  -9   1        3.64        6.94      5.62 o 
  -7  -9   1       20.52       15.39      5.97 o 
  -6  -9   1       49.62       48.83      7.03 o 
  -5  -9   1        0.29       -4.69      4.69 o 
  -4  -9   1        0.03        0.62      3.72 o 
  -3  -9   1        6.74        4.42      3.94 o 
  -2  -9   1        0.36        1.99      3.27 o 
  -1  -9   1        6.54        3.63      3.58 o 
   0  -9   1        0.43        0.92      2.61 o 
   1  -9   1        3.78       -2.03      4.47 o 
   2  -9   1       10.02       13.67      4.11 o 
   3  -9   1        9.06        6.37      4.87 o 
   4  -9   1        4.69        8.09      4.73 o 
   5  -9   1        7.11        7.30      4.95 o 
   6  -9   1       18.02       18.89      6.81 o 
  -9  -8   1        1.13        4.38      6.28 o 
  -8  -8   1        4.51        1.73      6.19 o 
  -7  -8   1        6.67        8.14      5.00 o 
  -6  -8   1       45.64       39.86      6.33 o 
  -5  -8   1       34.63       39.94      5.75 o 
  -4  -8   1       16.94       24.42      4.03 o 
  -3  -8   1      129.38      122.49      7.74 o 
  -2  -8   1       69.03       58.79      5.62 o 
  -1  -8   1       98.88       96.30      6.02 o 
   0  -8   1       85.28       88.73     12.25 o 
   1  -8   1       46.96       47.29      5.13 o 
   2  -8   1        4.19        3.27      3.49 o 
   3  -8   1        0.28        1.19      3.72 o 
   4  -8   1        1.21       -4.25      4.25 o 
   5  -8   1       55.02       41.98      7.48 o 
   6  -8   1        0.23       -5.71      5.71 o 
   7  -8   1        0.46       -1.37      5.40 o 
  -9  -7   1       10.73       15.88      5.57 o 
  -8  -7   1        0.01        0.00      4.95 o 
  -7  -7   1        4.36        0.71      4.64 o 
  -6  -7   1        4.15        8.67      4.20 o 
  -5  -7   1       25.89       24.20      4.69 o 
  -4  -7   1      104.16      105.32      6.50 o 
  -3  -7   1      101.40       93.25      6.10 o 
  -2  -7   1      707.84      681.52     13.93 o 
  -1  -7   1       75.55       63.61      5.26 o 
   0  -7   1      255.10      246.44      6.72 o 
   1  -7   1      208.66      203.39      8.01 o 
   2  -7   1        1.43       -2.12      2.70 o 
   3  -7   1      133.85      135.09      7.25 o 
   4  -7   1       38.55       39.32      5.09 o 
   5  -7   1      287.80      277.31     11.37 o 
   6  -7   1       13.91       15.53      5.00 o 
   7  -7   1        3.46       -1.28      5.88 o 
   8  -7   1        2.38       -0.49      5.44 o 
  -9  -6   1       40.06       49.81      7.87 o 
  -8  -6   1        1.31       -5.22      5.22 o 
  -7  -6   1        0.16        2.08      3.85 o 
  -6  -6   1       11.36        5.09      4.20 o 
  -5  -6   1       12.26       15.39      3.94 o 
  -4  -6   1       12.65       13.76      3.63 o 
  -3  -6   1      101.25      101.21      5.93 o 
  -2  -6   1        0.18       -1.11      2.88 o 
  -1  -6   1      394.17      312.12      8.54 o 
   0  -6   1      106.99       95.25      4.89 o 
   1  -6   1       28.60       25.92      3.05 o 
   2  -6   1        7.69        7.65      2.83 o 
   3  -6   1        3.11       -1.42      3.05 o 
   4  -6   1       28.10       29.11      4.42 o 
   5  -6   1      256.55      245.15     10.44 o 
   6  -6   1       96.39       74.45      7.65 o 
   7  -6   1        0.36       -1.19      4.82 o 
   8  -6   1        0.13        2.74      5.09 o 
  -9  -5   1        0.67       -3.49      5.79 o 
  -8  -5   1        9.01        8.67      4.69 o 
  -7  -5   1        0.01        1.33      3.72 o 
  -6  -5   1        2.56        5.62      3.85 o 
  -5  -5   1       64.85       60.56      5.40 o 
  -4  -5   1        5.42        6.41      2.92 o 
  -3  -5   1       24.84       26.14      3.49 o 
  -2  -5   1     2141.38     2192.70     19.24 o 
  -1  -5   1     2138.41     1917.70     17.34 o 
   0  -5   1      284.85      242.95      4.88 o 
   1  -5   1      142.31      142.88      5.49 o 
   2  -5   1      179.36      177.87      6.41 o 
   3  -5   1      260.11      251.78      7.96 o 
   4  -5   1       30.64       31.23      4.60 o 
   5  -5   1      256.48      285.36      9.95 o 
   6  -5   1      374.65      349.54     12.70 o 
   7  -5   1       16.63       15.57      5.44 o 
   8  -5   1       83.13       90.55      8.71 o 
   9  -5   1        1.52        4.42      5.13 o 
 -10  -4   1        1.46       -5.88      5.88 o 
  -9  -4   1       87.93       83.51      8.27 o 
  -8  -4   1       29.68       37.33      5.88 o 
  -7  -4   1       26.61       23.84      4.60 o 
  -6  -4   1       91.04       85.42      6.10 o 
  -5  -4   1       93.39       88.69      5.79 o 
  -4  -4   1     1289.81     1382.68     16.46 o 
  -3  -4   1       11.03       13.71      2.65 o 
  -2  -4   1      224.40      231.13      6.64 o 
  -1  -4   1       34.68       30.17      2.88 o 
   0  -4   1        2.56        1.81      1.24 o 
   1  -4   1       12.14        7.92      1.99 o 
   2  -4   1       17.78       17.52      2.65 o 
   3  -4   1      415.40      402.00      8.76 o 
   4  -4   1       13.85       13.76      3.23 o 
   5  -4   1        2.18        4.29      2.83 o 
   6  -4   1      624.00      592.39     15.13 o 
   7  -4   1      103.36       87.89      7.61 o 
   8  -4   1        0.02       -2.83      5.57 o 
   9  -4   1       31.02       43.26      6.99 o 
 -10  -3   1        5.38        5.31      6.33 o 
  -9  -3   1       67.84       77.19      8.09 o 
  -8  -3   1      115.67      125.76      8.54 o 
  -7  -3   1       51.41       36.58      5.79 o 
  -6  -3   1        6.03        3.32      3.41 o 
  -5  -3   1      141.43      143.63      6.94 o 
  -4  -3   1      150.39      165.48      6.33 o 
  -3  -3   1       68.76       77.14      4.03 o 
  -2  -3   1     2050.42     2176.91     15.84 o 
  -1  -3   1    10604.97     9583.58    129.87 o 
   0  -3   1     2508.08     2254.54     98.69 o 
   1  -3   1      501.57      498.17      7.25 o 
   2  -3   1       29.58       29.90      2.79 o 
   3  -3   1       12.61       14.95      2.92 o 
   4  -3   1     1908.23     1928.14     19.51 o 
   5  -3   1        6.78       -3.63      3.63 o 
   6  -3   1      257.17      238.87      9.33 o 
   7  -3   1      152.88      145.75      8.89 o 
   8  -3   1       16.48       13.80      5.49 o 
   9  -3   1        7.72        9.33      6.02 o 
 -10  -2   1       11.62       18.71      5.79 o 
  -9  -2   1        0.78        4.95      4.64 o 
  -8  -2   1       17.40       22.34      5.53 o 
  -7  -2   1      232.12      244.35      9.86 o 
  -6  -2   1       36.13       38.13      4.25 o 
  -5  -2   1       39.43       46.27      4.25 o 
  -4  -2   1      111.80      103.11      4.87 o 
  -3  -2   1      289.04      310.39      6.50 o 
  -2  -2   1      410.97      424.65      6.64 o 
  -1  -2   1    51512.72    42945.65    230.20 o 
   0  -2   1     1368.74     1209.58     40.43 o 
   1  -2   1     3096.03     2723.16     62.19 o 
   2  -2   1     3439.38     3187.71     18.27 o 
   3  -2   1      477.67      433.41      8.09 o 
   4  -2   1      967.44      921.14     12.92 o 
   5  -2   1      719.63      616.45     12.74 o 
   6  -2   1      253.81      252.62      9.42 o 
   7  -2   1       20.57       20.88      5.31 o 
   8  -2   1      243.19      255.68     11.50 o 
   9  -2   1        1.18       -5.53      5.53 o 
 -10  -1   1        5.30       11.55      5.66 o 
  -9  -1   1       28.12       36.14      6.24 o 
  -8  -1   1      167.01      155.35      9.64 o 
  -7  -1   1       65.48       74.58      6.68 o 
  -6  -1   1        9.03        6.99      3.27 o 
  -5  -1   1        9.74        6.50      2.79 o 
  -4  -1   1       54.93       48.22      3.67 o 
  -3  -1   1       19.76       15.31      2.34 o 
  -2  -1   1      210.67      214.05      4.60 o 
  -1  -1   1      470.51      570.40      5.62 o 
   1  -1   1     1423.36     1328.23      8.54 o 
   2  -1   1    13697.64    11430.94    129.47 o 
   3  -1   1        1.04        2.03      1.55 o 
   4  -1   1      182.13      184.19      6.24 o 
   5  -1   1        5.85        4.87      2.17 o 
   6  -1   1        0.69        4.47      2.88 o 
   7  -1   1     1339.70     1330.66     21.32 o 
   8  -1   1      186.51      184.94      9.82 o 
   9  -1   1        8.34       13.67      5.31 o 
  10  -1   1        0.00       15.39      5.04 o 
 -10   0   1       13.17        9.25      6.33 o 
  -9   0   1       19.23       20.17      5.62 o 
  -8   0   1       28.80       31.94      5.97 o 
  -7   0   1       39.07       29.68      5.22 o 
  -6   0   1       83.48       73.34      5.13 o 
  -5   0   1      415.52      339.19      9.38 o 
  -4   0   1       57.98       54.28      3.98 o 
  -3   0   1      120.86      124.92      4.78 o 
  -2   0   1     1288.70     1245.82     10.35 o 
  -1   0   1     2124.46     2005.55     42.20 o 
   0   0   1       50.23       68.24      0.98 o 
   1   0   1     3000.24     2665.92     44.46 o 
   2   0   1      283.16      238.16      4.38 o 
   3   0   1      196.43      179.99      5.22 o 
   4   0   1        1.46        0.75      1.86 o 
   5   0   1      109.25      102.93      5.71 o 
   6   0   1       18.39       15.44      3.58 o 
   7   0   1        0.63        2.03      4.11 o 
   8   0   1       72.99       66.71      7.39 o 
   9   0   1       15.06       31.63      5.04 o 
  10   0   1        0.01        1.90      5.35 o 
  -9   1   1       35.61       37.73      7.25 o 
  -8   1   1        0.58        0.35      5.71 o 
  -7   1   1      369.42      357.55     12.03 o 
  -6   1   1       39.57       39.41      4.51 o 
  -5   1   1        7.60        2.34      3.27 o 
  -4   1   1      543.67      611.41     10.40 o 
  -3   1   1        8.78        9.20      1.73 o 
  -2   1   1     7122.18     6030.93    103.29 o 
  -1   1   1      533.20      473.80      5.31 o 
   0   1   1       58.20       95.61      1.74 o 
   1   1   1      922.87      947.86      6.81 o 
   2   1   1     2947.21     2700.34     14.42 o 
   3   1   1       87.97       80.60      3.72 o 
   4   1   1       41.49       40.34      3.27 o 
   5   1   1       23.02       19.77      2.79 o 
   6   1   1       20.08       20.66      3.36 o 
   7   1   1      200.06      164.73      8.18 o 
   8   1   1       10.66       10.57      4.82 o 
   9   1   1       15.79       11.59      5.44 o 
  10   1   1        6.40        3.27      5.49 o 
  -9   2   1        0.43       -4.42      5.44 o 
  -8   2   1       27.25       26.14      5.97 o 
  -7   2   1      381.46      403.73     12.92 o 
  -6   2   1       46.11       27.60      4.87 o 
  -5   2   1      138.83      145.71      7.17 o 
  -4   2   1      123.65      121.78      5.53 o 
  -3   2   1      547.96      567.97      9.07 o 
  -2   2   1      408.58      411.82      6.90 o 
  -1   2   1       21.56       24.95      3.10 o 
   0   2   1     2968.08     2860.15    192.49 o 
   1   2   1       79.06       68.70      2.57 o 
   2   2   1       98.99      105.81      3.49 o 
   3   2   1      312.36      276.95      5.93 o 
   4   2   1       96.14       83.65      4.25 o 
   5   2   1      348.65      319.82      9.11 o 
   6   2   1        7.95        5.26      3.14 o 
   7   2   1        0.01        2.88      3.41 o 
   8   2   1       23.15       22.47      5.09 o 
   9   2   1       17.13       17.56      5.57 o 
  10   2   1        0.47        1.86      5.04 o 
  -9   3   1        3.89        5.49      5.40 o 
  -8   3   1        0.87       -2.39      4.91 o 
  -7   3   1       27.76       28.04      5.13 o 
  -6   3   1     1115.49     1060.57     18.18 o 
  -5   3   1        1.06        0.71      2.83 o 
  -4   3   1       63.06       55.91      4.20 o 
  -3   3   1      236.36      249.57      7.17 o 
  -2   3   1      319.49      315.04      6.59 o 
  -1   3   1       41.36       38.66      2.57 o 
   0   3   1        0.07       -0.83      0.83 o 
   1   3   1      158.77      140.49      4.16 o 
   2   3   1     1784.98     1650.12     13.27 o 
   3   3   1     1334.77     1281.61     13.09 o 
   4   3   1      614.44      559.21      9.91 o 
   5   3   1      152.89      147.43      6.46 o 
   6   3   1        6.24        4.38      3.01 o 
   7   3   1       60.38       62.37      5.44 o 
   8   3   1      101.23      103.42      7.74 o 
   9   3   1       11.90       12.83      5.31 o 
  10   3   1        1.56       -0.44      5.88 o 
  -9   4   1        2.91        6.19      6.19 o 
  -8   4   1        0.01        4.16      4.25 o 
  -7   4   1        0.08       -4.20      4.20 o 
  -6   4   1       60.26       54.05      6.64 o 
  -5   4   1       33.20       27.69      4.64 o 
  -4   4   1      117.00      120.63      5.97 o 
  -3   4   1      244.95      223.69      7.39 o 
  -2   4   1      327.39      325.52      7.74 o 
  -1   4   1      194.97      168.71      5.22 o 
   0   4   1     1480.14     1260.22     81.04 o 
   1   4   1      336.51      266.96      5.71 o 
   2   4   1      649.48      581.20      8.63 o 
   3   4   1      455.13      540.94      9.16 o 
   4   4   1       77.60       73.56      4.38 o 
   5   4   1       85.03       72.01      5.26 o 
   6   4   1      139.99      143.01      6.99 o 
   7   4   1       17.15       14.11      4.29 o 
   8   4   1       21.86       19.99      5.35 o 
   9   4   1        0.80       -0.80      4.73 o 
  10   4   1        0.18       -2.83      5.26 o 
  -8   5   1        1.91        6.99      4.73 o 
  -7   5   1        0.01       -0.40      4.47 o 
  -6   5   1        9.41        5.57      4.82 o 
  -5   5   1      101.01      100.72      6.77 o 
  -4   5   1       48.23       58.43      4.69 o 
  -3   5   1      603.08      613.31     12.39 o 
  -2   5   1       64.22       57.24      3.89 o 
  -1   5   1      244.65      217.28      6.64 o 
   0   5   1      432.30      424.57     26.92 o 
   1   5   1        8.18        5.35      1.95 o 
   2   5   1      361.23      308.05      7.70 o 
   3   5   1       85.87       95.90      4.87 o 
   4   5   1        1.00        3.32      2.57 o 
   5   5   1       26.46       27.96      4.03 o 
   6   5   1       48.79       45.56      4.60 o 
   7   5   1       19.30       11.85      4.47 o 
   8   5   1        6.23        7.25      4.29 o 
   9   5   1        6.78        8.36      5.35 o 
  10   5   1        0.13        4.78      5.57 o 
  -8   6   1        2.50        9.29      5.26 o 
  -7   6   1        1.13       -2.83      4.56 o 
  -6   6   1        3.02        6.72      4.11 o 
  -5   6   1      202.83      182.51      8.89 o 
  -4   6   1       26.01       19.07      4.20 o 
  -3   6   1      256.43      252.53      8.63 o 
  -2   6   1      128.35      109.52      5.66 o 
  -1   6   1      952.76      936.80     13.62 o 
   0   6   1       24.49       19.12      4.78 o 
   1   6   1       10.18       14.91      2.74 o 
   2   6   1      169.56      173.93      6.41 o 
   3   6   1        2.13        4.47      2.48 o 
   4   6   1       34.77       38.62      4.25 o 
   5   6   1      128.82      118.28      7.03 o 
   6   6   1       73.20       74.62      6.10 o 
   7   6   1       33.80       32.87      5.31 o 
   8   6   1        1.76        3.01      4.25 o 
   9   6   1       36.56       37.56      6.81 o 
  10   6   1        0.59        1.95      5.62 o 
  -7   7   1       21.64       37.11      6.37 o 
  -6   7   1        3.60        8.45      4.78 o 
  -5   7   1        2.06        9.16      3.49 o 
  -4   7   1        1.24        3.89      3.36 o 
  -3   7   1       18.07       17.78      4.25 o 
  -2   7   1      101.96       97.54      6.06 o 
  -1   7   1       68.18       56.62      4.60 o 
   0   7   1       74.46       65.41      5.15 o 
   1   7   1        8.07       11.59      2.57 o 
   2   7   1      190.09      166.14      6.99 o 
   3   7   1        0.06       -1.55      2.65 o 
   4   7   1        4.90        7.08      3.54 o 
   5   7   1      398.59      446.41     12.65 o 
   6   7   1        6.87        4.91      3.80 o 
   7   7   1        2.69        5.93      4.33 o 
   8   7   1       16.97       21.41      5.84 o 
   9   7   1       38.89       25.17      7.48 o 
  -7   8   1        5.73        6.59      5.71 o 
  -6   8   1        0.18        8.80      4.16 o 
  -5   8   1       17.92       15.66      5.00 o 
  -4   8   1       15.30       20.97      4.87 o 
  -3   8   1        0.08        0.31      3.58 o 
  -2   8   1       16.38       14.20      3.72 o 
  -1   8   1       24.80       24.55      4.16 o 
   0   8   1        8.51        6.92      2.17 o 
   1   8   1       31.05       28.89      4.07 o 
   2   8   1      147.24      135.45      7.30 o 
   3   8   1       27.20       22.52      4.07 o 
   4   8   1        0.00       -3.36      3.36 o 
   5   8   1        1.27       -4.25      4.25 o 
   6   8   1        0.88       -0.35      4.51 o 
   7   8   1       22.28        9.33      5.71 o 
   8   8   1        2.06       -0.84      5.00 o 
   9   8   1        3.20        0.00      5.75 o 
  -6   9   1       13.63       19.60      5.71 o 
  -5   9   1        0.00        0.84      4.87 o 
  -4   9   1       34.71       33.97      6.28 o 
  -3   9   1       40.16       35.30      5.84 o 
  -2   9   1        7.56        5.88      4.16 o 
  -1   9   1       60.45       54.81      5.53 o 
   0   9   1        0.67        0.14      2.19 o 
   1   9   1        2.68        5.18      2.83 o 
   2   9   1        0.43       -3.63      3.63 o 
   3   9   1       20.12       18.05      4.38 o 
   4   9   1        5.10        5.79      3.58 o 
   5   9   1       33.83       35.61      5.57 o 
   6   9   1        0.04        1.46      4.91 o 
   7   9   1        0.02       -0.40      5.09 o 
   8   9   1        1.98        3.58      5.26 o 
  -5  10   1        2.00        1.37      5.00 o 
  -4  10   1        0.52       -4.51      4.60 o 
  -3  10   1        2.88       10.17      4.64 o 
  -2  10   1        3.97        3.14      3.98 o 
  -1  10   1       29.82       29.33      5.53 o 
   0  10   1        0.13        3.11      2.59 o 
   1  10   1        2.09        0.00      3.72 o 
   2  10   1       17.18       18.18      4.60 o 
   3  10   1        0.56        0.97      3.85 o 
   4  10   1       42.15       42.11      6.06 o 
   5  10   1        8.32        9.07      5.13 o 
   6  10   1        5.64        1.59      5.26 o 
   7  10   1        0.01        6.46      5.22 o 
   8  10   1        4.74       -1.90      6.64 o 
  -5  11   1        3.57       11.32      5.53 o 
  -4  11   1        2.30       13.58      4.95 o 
  -3  11   1        0.50        0.84      4.51 o 
  -2  11   1        0.84       -5.31      5.31 o 
  -1  11   1       73.98       78.07      7.08 o 
   0  11   1       31.86       34.37      4.49 o 
   1  11   1       11.61       18.67      4.73 o 
   2  11   1        0.75       -4.33      4.33 o 
   3  11   1       13.69       14.11      4.56 o 
   4  11   1        5.64        9.07      4.51 o 
   5  11   1       23.54       14.82      5.75 o 
   6  11   1       26.56       39.94      6.46 o 
   7  11   1        0.21        0.44      5.84 o 
  -3  12   1       15.57       17.21      6.06 o 
  -2  12   1        7.66        6.55      5.22 o 
  -1  12   1        5.96        3.32      5.71 o 
   0  12   1       29.59       32.72      4.22 o 
   1  12   1        0.54        0.00      4.78 o 
   2  12   1        0.73        6.77      4.11 o 
   3  12   1        8.96        6.06      5.22 o 
   4  12   1        4.78        4.20      5.31 o 
   5  12   1        0.94       -4.42      5.62 o 
   6  12   1        0.10        3.76      5.88 o 
  -2  13   1        3.52       12.16      5.09 o 
  -1  13   1        0.35        2.34      5.44 o 
   0  13   1        4.67        1.41      4.41 o 
   1  13   1        2.58        9.33      5.40 o 
   2  13   1        0.01       -3.98      5.26 o 
   3  13   1        8.94        9.91      5.79 o 
   4  13   1        8.00       19.95      5.49 o 
   5  13   1        0.45       -2.43      5.31 o 
   2  14   1        0.05        6.90      5.31 o 
  -4 -13   2        0.03        7.30      5.26 o 
  -3 -13   2        1.63       -5.75      5.75 o 
  -2 -13   2        3.37       -6.50      6.50 o 
  -1 -13   2        0.25        2.30      5.62 o 
   0 -13   2        0.02       -2.24      5.11 o 
   1 -13   2       18.78       14.77      6.90 o 
  -5 -12   2        0.04       -6.02      6.02 o 
  -4 -12   2        0.27       -5.71      5.71 o 
  -3 -12   2       18.05       14.42      5.93 o 
  -2 -12   2       14.05       26.14      5.22 o 
  -1 -12   2        1.30        7.83      4.29 o 
   0 -12   2       21.32       26.04      4.80 o 
   1 -12   2        5.15        3.85      5.71 o 
   2 -12   2        2.22        3.58      5.13 o 
   3 -12   2        0.03       -5.62      5.62 o 
  -6 -11   2       16.53       19.15      6.41 o 
  -5 -11   2        0.58       -0.44      5.09 o 
  -4 -11   2        3.19        0.00      4.69 o 
  -3 -11   2       10.24        3.45      5.00 o 
  -2 -11   2        0.53        8.18      4.25 o 
  -1 -11   2        0.42        0.75      4.51 o 
   0 -11   2        0.69       -0.73      4.82 o 
   1 -11   2       11.87       19.07      5.53 o 
   2 -11   2       11.47       23.13      4.42 o 
   3 -11   2       14.31        8.89      6.46 o 
   4 -11   2        4.57       10.48      5.53 o 
   5 -11   2        5.41        4.91      6.68 o 
  -7 -10   2        5.72        8.27      5.71 o 
  -6 -10   2        5.75        2.52      5.35 o 
  -5 -10   2        0.00       -5.04      5.04 o 
  -4 -10   2        2.98        0.35      4.95 o 
  -3 -10   2       16.25       16.41      4.95 o 
  -2 -10   2       17.97        9.55      4.91 o 
  -1 -10   2        6.17        5.88      4.20 o 
   0 -10   2       72.76       63.98      4.93 o 
   1 -10   2       27.89       23.71      5.97 o 
   2 -10   2        5.43       -4.25      5.57 o 
   3 -10   2        9.03       18.22      4.73 o 
   4 -10   2       13.98       16.01      5.26 o 
   5 -10   2       14.19       23.75      5.49 o 
   6 -10   2        0.89        3.94      5.84 o 
  -8  -9   2        5.76       11.85      6.15 o 
  -7  -9   2        3.65       -0.44      6.10 o 
  -6  -9   2       40.01       31.72      6.94 o 
  -5  -9   2        6.52       -3.18      4.91 o 
  -4  -9   2        0.96        5.53      4.16 o 
  -3  -9   2       50.14       54.41      5.75 o 
  -2  -9   2       27.51       26.63      4.91 o 
  -1  -9   2       31.91       27.25      4.91 o 
   0  -9   2       96.88       94.03      6.50 o 
   1  -9   2        7.46       11.06      3.94 o 
   2  -9   2      421.31      430.40     13.85 o 
   3  -9   2        0.06        2.39      4.07 o 
   4  -9   2      170.61      191.84     10.48 o 
   5  -9   2        0.23       -1.64      5.04 o 
   6  -9   2        2.63        3.18      5.53 o 
  -8  -8   2        5.73        0.44      5.62 o 
  -7  -8   2        0.79       -0.80      5.57 o 
  -6  -8   2       10.96       15.75      5.44 o 
  -5  -8   2       40.14       49.01      6.37 o 
  -4  -8   2       28.57       28.22      4.82 o 
  -3  -8   2       14.07       14.69      4.42 o 
  -2  -8   2       66.45       57.73      5.44 o 
  -1  -8   2       27.00       29.86      3.98 o 
   0  -8   2       22.88       22.48      2.95 o 
   1  -8   2        6.06        3.94      3.10 o 
   2  -8   2       28.28       23.36      4.42 o 
   3  -8   2        0.47        4.82      3.89 o 
   4  -8   2       42.96       38.62      5.79 o 
   5  -8   2       36.55       38.48      6.41 o 
   6  -8   2        6.30        2.08      5.13 o 
   7  -8   2        0.43       -2.30      5.71 o 
  -9  -7   2        8.02        5.75      6.77 o 
  -8  -7   2       14.80       12.30      5.97 o 
  -7  -7   2        0.07        4.87      4.11 o 
  -6  -7   2       98.81       85.68      7.48 o 
  -5  -7   2      307.55      290.36     11.19 o 
  -4  -7   2       12.69       15.61      4.51 o 
  -3  -7   2      189.03      202.33      8.49 o 
  -2  -7   2      429.82      395.63     11.01 o 
  -1  -7   2        1.56        7.17      2.92 o 
   0  -7   2       27.01       27.77      2.56 o 
   1  -7   2      295.76      268.19      9.16 o 
   2  -7   2        6.33        3.89      3.36 o 
   3  -7   2        5.70        9.91      3.98 o 
   4  -7   2       86.31       89.57      6.68 o 
   5  -7   2       62.25       64.49      6.59 o 
   6  -7   2       20.74       16.32      6.50 o 
   7  -7   2       31.97       40.78      6.72 o 
   8  -7   2        3.00        6.33      5.84 o 
  -9  -6   2        7.14       -0.93      6.55 o 
  -8  -6   2        4.92       12.16      5.44 o 
  -7  -6   2       21.03       12.08      5.35 o 
  -6  -6   2        4.57        8.67      3.85 o 
  -5  -6   2        1.49        1.90      3.58 o 
  -4  -6   2      233.12      250.94      8.89 o 
  -3  -6   2      265.51      257.36      8.76 o 
  -2  -6   2       37.21       55.16      5.04 o 
  -1  -6   2      209.72      192.64      7.39 o 
   0  -6   2      256.44      233.45      5.44 o 
   1  -6   2        4.64        2.34      2.43 o 
   2  -6   2        6.94        7.39      2.57 o 
   3  -6   2      125.59      118.64      6.37 o 
   4  -6   2      171.03      135.80      7.61 o 
   5  -6   2      195.61      220.20      9.73 o 
   6  -6   2       49.05       50.91      7.08 o 
   7  -6   2       25.42       23.89      6.10 o 
   8  -6   2       65.28       89.84      7.79 o 
  -9  -5   2       25.02       23.22      7.25 o 
  -8  -5   2       46.23       51.80      7.34 o 
  -7  -5   2       13.54       14.51      4.78 o 
  -6  -5   2        0.10        1.77      3.72 o 
  -5  -5   2        8.57        8.32      3.41 o 
  -4  -5   2      140.44      144.12      6.94 o 
  -3  -5   2      404.20      394.84     10.09 o 
  -2  -5   2     3039.22     3241.81     23.98 o 
  -1  -5   2     2741.60     2777.61     21.32 o 
   0  -5   2      467.65      476.08     14.29 o 
   1  -5   2        1.67        1.81      2.12 o 
   2  -5   2      130.49      124.03      5.44 o 
   3  -5   2      102.75      104.26      5.84 o 
   4  -5   2      275.63      260.23      8.76 o 
   5  -5   2        1.23       -3.94      3.94 o 
   6  -5   2      119.99      136.51      8.45 o 
   7  -5   2       14.30       16.68      6.06 o 
   8  -5   2        2.52       10.22      5.13 o 
   9  -5   2        6.03       10.70      6.59 o 
  -9  -4   2       29.07       34.46      6.86 o 
  -8  -4   2       94.76      108.73      8.67 o 
  -7  -4   2        4.94        3.89      3.98 o 
  -6  -4   2        0.19        1.37      3.58 o 
  -5  -4   2       11.77       17.43      3.05 o 
  -4  -4   2       45.13       49.37      4.11 o 
  -3  -4   2       60.92       57.15      4.11 o 
  -2  -4   2     3782.91     4092.49     24.90 o 
  -1  -4   2     1003.83     1057.20     12.03 o 
   0  -4   2     1629.45     1673.39     19.49 o 
   1  -4   2      487.15      489.76      8.32 o 
   2  -4   2      587.92      592.08      9.73 o 
   3  -4   2      716.57      788.52     12.39 o 
   4  -4   2      130.68      121.42      5.93 o 
   5  -4   2      187.10      194.45      8.27 o 
   6  -4   2      498.28      488.57     14.02 o 
   7  -4   2      452.57      472.16     14.51 o 
   8  -4   2       18.38       11.68      5.57 o 
   9  -4   2        5.03        4.16      6.06 o 
  -9  -3   2        3.47       12.03      5.22 o 
  -8  -3   2        6.09       11.46      4.91 o 
  -7  -3   2        6.99        6.02      4.38 o 
  -6  -3   2        5.22        6.68      3.36 o 
  -5  -3   2        4.89        3.80      3.05 o 
  -4  -3   2      142.29      145.97      6.19 o 
  -3  -3   2       25.28       29.28      2.74 o 
  -2  -3   2     2625.18     2818.80     18.93 o 
  -1  -3   2        1.92        4.60      2.57 o 
   0  -3   2     3132.83     3145.07     33.86 o 
   1  -3   2     3597.47     3519.12     19.68 o 
   2  -3   2       30.15       36.67      3.05 o 
   3  -3   2     2613.52     2653.89     20.61 o 
   4  -3   2       41.58       35.08      3.67 o 
   5  -3   2       55.81       63.96      5.04 o 
   6  -3   2      165.75      163.53      7.96 o 
   7  -3   2      260.84      267.93     11.06 o 
   8  -3   2        1.40        2.30      4.78 o 
   9  -3   2        1.17        3.54      5.22 o 
 -10  -2   2        5.60        4.42      5.97 o 
  -9  -2   2       36.83       31.94      6.46 o 
  -8  -2   2        3.09        8.76      4.47 o 
  -7  -2   2       15.39       17.12      4.51 o 
  -6  -2   2       59.95       60.07      5.13 o 
  -5  -2   2        1.49        4.78      2.74 o 
  -4  -2   2      305.41      315.13      8.27 o 
  -3  -2   2     1239.24     1150.10     12.83 o 
  -2  -2   2       43.58       41.23      3.23 o 
  -1  -2   2     1133.24     1209.55     10.35 o 
   0  -2   2    13429.02    12138.19     89.32 o 
   1  -2   2     1829.85     1786.14     12.52 o 
   2  -2   2       35.63       28.49      3.58 o 
   3  -2   2     2174.92     2263.35     17.83 o 
   4  -2   2       77.16       70.69      4.73 o 
   5  -2   2       25.16       31.05      3.80 o 
   6  -2   2        0.03       -2.08      3.10 o 
   7  -2   2       72.50       72.63      6.77 o 
   8  -2   2        0.72       -3.63      4.91 o 
   9  -2   2       19.74       19.15      5.75 o 
  10  -2   2       10.32        7.87      6.68 o 
 -10  -1   2       33.10       38.00      7.74 o 
  -9  -1   2       35.19       50.78      7.21 o 
  -8  -1   2       53.23       49.37      6.59 o 
  -7  -1   2       87.93       77.19      7.17 o 
  -6  -1   2       12.89       19.46      3.58 o 
  -5  -1   2       70.70       59.67      4.69 o 
  -4  -1   2      571.73      575.53     10.17 o 
  -3  -1   2      414.99      442.39      7.83 o 
  -2  -1   2       59.98       55.47      3.14 o 
  -1  -1   2      709.68      764.42      7.48 o 
   0  -1   2      213.71      248.54      3.52 o 
   1  -1   2     2318.69     2129.67     51.36 o 
   2  -1   2     2255.12     2289.44     14.64 o 
   3  -1   2       63.40       51.93      3.23 o 
   4  -1   2      925.67      891.81     12.25 o 
   5  -1   2       33.99       37.56      3.72 o 
   6  -1   2       64.80       61.62      5.04 o 
   7  -1   2      176.16      163.27      8.18 o 
   8  -1   2        7.51        6.33      4.42 o 
   9  -1   2        0.01        3.72      5.00 o 
  10  -1   2        2.36       -1.90      5.00 o 
  -9   0   2        0.16        5.62      4.38 o 
  -8   0   2        9.51       19.60      4.87 o 
  -7   0   2        5.56        0.93      4.03 o 
  -6   0   2       76.82       80.15      6.10 o 
  -5   0   2       16.74       18.49      3.05 o 
  -4   0   2        9.65        8.09      2.57 o 
  -3   0   2      534.01      541.74      8.76 o 
  -2   0   2       42.93       43.79      3.89 o 
  -1   0   2     6151.90     5930.12     84.71 o 
   0   0   2      241.70      264.49      3.22 o 
   1   0   2      297.01      377.36      4.87 o 
   2   0   2      786.63      808.78      8.54 o 
   3   0   2      879.76      802.99      9.86 o 
   4   0   2       45.53       40.83      3.32 o 
   5   0   2       67.50       67.32      4.56 o 
   6   0   2       11.21        3.36      3.18 o 
   7   0   2       56.54       48.61      5.57 o 
   8   0   2      192.31      176.85      9.64 o 
   9   0   2       15.85       10.09      5.57 o 
  10   0   2        6.17        1.86      5.93 o 
  -9   1   2       14.02       21.10      6.46 o 
  -8   1   2        2.25        3.01      4.38 o 
  -7   1   2      368.58      343.88     11.81 o 
  -6   1   2        5.11        1.64      3.49 o 
  -5   1   2        0.05        3.32      2.48 o 
  -4   1   2       27.42       26.01      3.27 o 
  -3   1   2     2024.45     2208.14     17.61 o 
  -2   1   2       33.66       38.13      2.70 o 
  -1   1   2      304.78      348.97      5.31 o 
   0   1   2     1699.59     1889.02     12.39 o 
   1   1   2     8567.83     8490.05     92.01 o 
   2   1   2     1948.59     1957.20     12.74 o 
   3   1   2      576.28      537.40      7.96 o 
   4   1   2      575.85      554.66      9.38 o 
   5   1   2       43.06       48.57      3.80 o 
   6   1   2       69.11       74.27      5.31 o 
   7   1   2      182.94      178.22      8.40 o 
   8   1   2       39.09       38.57      5.57 o 
   9   1   2       19.02       19.07      5.40 o 
  10   1   2        3.09        9.69      5.71 o 
  -9   2   2        0.00       -4.51      4.87 o 
  -8   2   2        0.00       -1.95      4.38 o 
  -7   2   2       78.19       81.26      7.17 o 
  -6   2   2        3.49        3.63      4.03 o 
  -5   2   2      313.68      307.30      9.69 o 
  -4   2   2      178.21      199.28      7.34 o 
  -3   2   2        2.91        3.01      1.99 o 
  -2   2   2      149.98      152.61      4.87 o 
  -1   2   2      677.22      649.45      7.83 o 
   0   2   2     2270.90     2444.95      9.43 o 
   1   2   2     5095.81     4808.91     80.20 o 
   2   2   2      905.48      950.86      9.51 o 
   3   2   2      297.25      246.25      6.24 o 
   4   2   2      312.92      256.60      7.48 o 
   5   2   2      357.27      339.81      9.07 o 
   6   2   2       15.95       13.27      3.41 o 
   7   2   2        0.34        2.57      3.41 o 
   8   2   2       11.72       12.83      4.64 o 
   9   2   2        0.48       -2.39      4.33 o 
  10   2   2        0.12       -5.04      5.53 o 
  -9   3   2       14.58       18.71      6.46 o 
  -8   3   2        4.22        2.83      4.87 o 
  -7   3   2       80.03       85.68      7.17 o 
  -6   3   2        0.05        7.08      3.94 o 
  -5   3   2      113.00      114.17      6.46 o 
  -4   3   2      231.20      226.92      8.14 o 
  -3   3   2        8.79        5.84      2.52 o 
  -2   3   2      644.49      655.02      9.55 o 
  -1   3   2      691.91      642.77      8.54 o 
   0   3   2        4.39        3.82      1.02 o 
   1   3   2      407.03      443.36      6.59 o 
   2   3   2      689.70      797.72      9.47 o 
   3   3   2       64.94       68.47      3.58 o 
   4   3   2       35.89       37.42      3.14 o 
   5   3   2        2.91        3.41      2.61 o 
   6   3   2       43.17       37.60      4.56 o 
   7   3   2       12.58        8.09      3.67 o 
   8   3   2        0.15        3.41      3.72 o 
   9   3   2        0.91        3.58      4.51 o 
  10   3   2        0.86        4.60      5.49 o 
  -9   4   2        0.29        1.46      5.40 o 
  -8   4   2       13.17       19.51      5.57 o 
  -7   4   2       10.06        6.24      4.64 o 
  -6   4   2        8.78       -1.90      4.73 o 
  -5   4   2      241.24      213.92      8.58 o 
  -4   4   2      191.95      181.76      7.39 o 
  -3   4   2      197.47      195.25      6.81 o 
  -2   4   2     3087.37     3111.54     22.25 o 
  -1   4   2        0.17        1.19      1.64 o 
   0   4   2      411.83      387.15      5.57 o 
   1   4   2        3.25        7.12      1.90 o 
   2   4   2       83.34       85.33      4.33 o 
   3   4   2      137.21      122.93      5.04 o 
   4   4   2      926.40      927.20     13.14 o 
   5   4   2      487.78      447.96     11.15 o 
   6   4   2       51.00       38.31      4.82 o 
   7   4   2        5.04        4.47      3.23 o 
   8   4   2       42.30       42.42      5.62 o 
   9   4   2        0.00       -0.80      4.91 o 
  10   4   2        2.80        4.64      5.88 o 
  -8   5   2        1.56        5.35      4.51 o 
  -7   5   2        4.76        6.59      4.33 o 
  -6   5   2        9.20        9.73      3.49 o 
  -5   5   2       66.77       66.00      5.75 o 
  -4   5   2       87.91       98.60      6.10 o 
  -3   5   2      179.66      189.99      7.08 o 
  -2   5   2      566.73      598.27     10.75 o 
  -1   5   2       83.02       94.48      4.51 o 
   0   5   2       14.15       13.71      1.77 o 
   1   5   2      156.31      142.83      5.49 o 
   2   5   2        0.00        3.05      1.86 o 
   3   5   2       12.60       12.74      2.57 o 
   4   5   2       14.45        9.78      2.83 o 
   5   5   2       23.35       16.19      3.72 o 
   6   5   2      127.08      116.47      6.77 o 
   7   5   2        0.00        3.41      3.36 o 
   8   5   2       43.23       42.69      6.33 o 
   9   5   2       18.05       19.42      5.44 o 
  10   5   2        3.92        6.64      5.84 o 
  -8   6   2        2.33       -2.83      5.18 o 
  -7   6   2        0.21       -1.24      4.82 o 
  -6   6   2        1.92        2.17      5.04 o 
  -5   6   2        0.12       -3.49      3.63 o 
  -4   6   2        7.34       10.44      3.45 o 
  -3   6   2       79.39       70.91      4.87 o 
  -2   6   2       30.19       26.67      3.36 o 
  -1   6   2        5.17        4.56      2.48 o 
   0   6   2       10.14        8.58      1.64 o 
   1   6   2       53.76       51.09      3.72 o 
   2   6   2       91.66       75.46      4.51 o 
   3   6   2       14.88       15.79      3.05 o 
   4   6   2       13.73       17.21      3.01 o 
   5   6   2        3.44        3.72      3.14 o 
   6   6   2        0.09        0.58      3.27 o 
   7   6   2       21.40       31.58      4.91 o 
   8   6   2        3.48        1.11      4.95 o 
   9   6   2       13.73        6.41      5.31 o 
  10   6   2        0.70        3.89      6.10 o 
  -7   7   2        0.42       -1.77      5.26 o 
  -6   7   2        5.41        2.74      4.42 o 
  -5   7   2        4.86        5.53      4.47 o 
  -4   7   2       20.79       19.82      4.47 o 
  -3   7   2        1.86        3.54      3.32 o 
  -2   7   2        9.65       11.90      2.65 o 
  -1   7   2       25.46       26.45      3.58 o 
   0   7   2       41.50       39.87      2.89 o 
   1   7   2       80.71       75.29      4.87 o 
   2   7   2      120.62       81.52      5.22 o 
   3   7   2      218.69      163.45      7.03 o 
   4   7   2        0.71       -0.97      3.10 o 
   5   7   2        1.14       -0.80      3.54 o 
   6   7   2       29.68       29.28      4.95 o 
   7   7   2        0.72       -3.45      4.25 o 
   8   7   2        4.36       10.97      4.78 o 
   9   7   2       13.17       23.58      5.66 o 
  -7   8   2        1.99        0.97      4.87 o 
  -6   8   2        6.11        3.80      4.38 o 
  -5   8   2        0.00       -3.80      4.87 o 
  -4   8   2       11.74        9.82      4.95 o 
  -3   8   2       15.02       10.97      4.47 o 
  -2   8   2        6.19        6.10      3.32 o 
  -1   8   2       17.67       15.13      3.58 o 
   0   8   2       45.75       38.68      3.07 o 
   1   8   2        0.66       -1.90      2.52 o 
   2   8   2       19.61       17.87      3.89 o 
   3   8   2      110.55      102.93      6.59 o 
   4   8   2        0.22        0.53      3.23 o 
   5   8   2       61.67       52.99      5.93 o 
   6   8   2        0.24        7.61      3.85 o 
   7   8   2        0.25       -2.57      4.69 o 
   8   8   2        4.48        9.11      4.03 o 
   9   8   2        0.00       -5.66      5.66 o 
  -6   9   2        3.10        7.39      4.78 o 
  -5   9   2        7.18        0.40      5.09 o 
  -4   9   2       38.31       35.96      5.53 o 
  -3   9   2        1.11        5.44      3.32 o 
  -2   9   2       17.49       15.04      4.73 o 
  -1   9   2       16.16       10.84      4.42 o 
   0   9   2       77.18       62.52      3.96 o 
   1   9   2        0.60        2.48      2.74 o 
   2   9   2       13.24       14.11      3.85 o 
   3   9   2      135.41       97.01      6.94 o 
   4   9   2       87.51       61.88      6.50 o 
   5   9   2       74.69       78.34      7.17 o 
   6   9   2        1.75        6.81      4.60 o 
   7   9   2        2.34       -3.58      5.00 o 
   8   9   2        0.07        5.71      4.73 o 
   9   9   2        3.35        6.37      5.26 o 
  -5  10   2       10.80       12.74      6.15 o 
  -4  10   2       42.44       34.81      6.81 o 
  -3  10   2        0.03       -2.65      4.73 o 
  -2  10   2        2.30        3.54      3.94 o 
  -1  10   2       33.15       41.18      5.40 o 
   0  10   2       10.92        8.72      3.17 o 
   1  10   2        0.71        0.62      3.18 o 
   2  10   2       43.13       43.92      5.31 o 
   3  10   2        1.70        2.26      3.80 o 
   4  10   2        0.52       -1.37      3.72 o 
   5  10   2        0.21       -0.35      4.42 o 
   6  10   2       37.73       28.53      6.86 o 
   7  10   2       85.36       99.97      8.76 o 
   8  10   2        1.10        1.90      5.62 o 
  -4  11   2       13.10       16.46      5.49 o 
  -3  11   2        6.25       13.93      5.22 o 
  -2  11   2        0.00        0.40      4.56 o 
  -1  11   2        1.64        6.37      5.40 o 
   0  11   2        0.15       -1.63      4.31 o 
   1  11   2        1.42       -3.54      4.60 o 
   2  11   2       13.46       19.46      4.78 o 
   3  11   2        9.42        6.15      4.82 o 
   4  11   2       12.87       12.03      5.49 o 
   5  11   2       21.68       19.91      5.00 o 
   6  11   2        4.56        1.73      5.18 o 
   7  11   2        8.81        9.69      6.46 o 
  -3  12   2       12.06       10.79      6.06 o 
  -2  12   2       12.84       11.46      6.15 o 
  -1  12   2       14.26       23.05      6.02 o 
   0  12   2        3.44        7.53      3.83 o 
   1  12   2       12.34       12.30      5.26 o 
   2  12   2       17.34       18.27      4.91 o 
   3  12   2        0.48        6.46      4.82 o 
   4  12   2       19.94       10.44      5.71 o 
   5  12   2        0.89        6.15      4.95 o 
   6  12   2        0.16        0.44      5.71 o 
  -2  13   2        0.19       -3.41      5.49 o 
  -1  13   2        7.59       16.81      5.35 o 
   0  13   2        0.33        1.35      3.80 o 
   1  13   2       12.45        8.01      5.53 o 
   2  13   2        7.94        5.31      5.62 o 
   3  13   2       24.48       22.43      6.46 o 
   4  13   2        0.92        0.93      5.71 o 
   5  13   2        3.80        2.39      5.40 o 
   2  14   2        2.25        5.40      5.75 o 
  -3 -13   3        0.39       12.56      5.71 o 
  -2 -13   3        0.07       -5.62      5.62 o 
  -1 -13   3        7.67       14.11      5.62 o 
   0 -13   3        0.77        0.05      4.01 o 
   1 -13   3        1.66       10.17      5.13 o 
  -5 -12   3        0.02       -2.88      5.84 o 
  -4 -12   3        0.25       -6.10      6.10 o 
  -3 -12   3        0.51       -6.24      6.24 o 
  -2 -12   3        0.03        5.13      4.78 o 
  -1 -12   3        5.60        4.64      5.26 o 
   0 -12   3        0.26       -3.94      3.94 o 
   1 -12   3        8.45       11.32      5.71 o 
   2 -12   3        3.65       12.70      4.91 o 
   3 -12   3        0.03       -1.42      5.53 o 
  -6 -11   3        0.66        4.25      5.22 o 
  -5 -11   3        0.03       -2.61      5.66 o 
  -4 -11   3       33.19       37.91      6.81 o 
  -3 -11   3        7.40       13.00      5.04 o 
  -2 -11   3        0.53       -0.75      4.82 o 
  -1 -11   3       16.39       19.99      4.87 o 
   0 -11   3        0.08       -1.68      3.56 o 
   1 -11   3       36.48       47.60      6.99 o 
   2 -11   3        2.09       10.97      4.73 o 
   3 -11   3       29.95       41.36      6.77 o 
   4 -11   3        3.15       -0.93      5.13 o 
  -7 -10   3        0.76       12.78      5.26 o 
  -6 -10   3        0.01        3.45      5.22 o 
  -5 -10   3        1.28        4.82      4.60 o 
  -4 -10   3        3.46       10.84      5.40 o 
  -3 -10   3        8.44       12.03      5.04 o 
  -2 -10   3       14.65       17.43      5.04 o 
  -1 -10   3        0.05        4.03      3.94 o 
   0 -10   3        0.43       -0.50      3.72 o 
   1 -10   3        0.03       -3.80      4.82 o 
   2 -10   3        0.23       -1.81      4.64 o 
   3 -10   3        0.01        3.89      4.69 o 
   4 -10   3        0.03       -5.75      5.75 o 
   5 -10   3        7.13        8.63      6.33 o 
  -8  -9   3        4.92       15.66      5.79 o 
  -7  -9   3        8.59        4.42      5.88 o 
  -6  -9   3       21.39       25.26      6.41 o 
  -5  -9   3        2.37        9.51      4.69 o 
  -4  -9   3        6.61       10.48      4.78 o 
  -3  -9   3        7.90        3.18      4.60 o 
  -2  -9   3      101.87      100.85      7.61 o 
  -1  -9   3        8.74        8.94      4.60 o 
   0  -9   3       21.90       25.27      3.49 o 
   1  -9   3        1.64        6.46      3.63 o 
   2  -9   3        9.93        8.71      4.87 o 
   3  -9   3       37.95       29.46      6.02 o 
   4  -9   3        0.48        3.76      4.69 o 
   5  -9   3       16.58       20.66      6.10 o 
   6  -9   3        0.63       -6.72      6.72 o 
  -8  -8   3        2.43        1.37      5.71 o 
  -7  -8   3        0.16        1.24      4.82 o 
  -6  -8   3       22.70       28.62      6.50 o 
  -5  -8   3       77.98       92.63      8.09 o 
  -4  -8   3      102.68      105.41      7.39 o 
  -3  -8   3      100.50       97.45      7.17 o 
  -2  -8   3      148.34      126.73      7.92 o 
  -1  -8   3        9.18        9.16      3.89 o 
   0  -8   3       26.16       19.06      6.02 o 
   1  -8   3       10.14       10.53      4.25 o 
   2  -8   3      302.73      299.02     11.19 o 
   3  -8   3       96.13      103.77      7.39 o 
   4  -8   3        8.81        3.72      4.82 o 
   5  -8   3        5.95       13.49      4.87 o 
   6  -8   3       21.27       18.40      6.50 o 
   7  -8   3        9.55        5.62      7.03 o 
  -8  -7   3        2.30        3.94      5.44 o 
  -7  -7   3        0.53       -4.91      4.91 o 
  -6  -7   3       33.01       41.85      5.57 o 
  -5  -7   3       65.73       67.28      6.86 o 
  -4  -7   3        0.16        0.00      4.16 o 
  -3  -7   3      351.17      367.77     11.59 o 
  -2  -7   3      264.91      255.37      9.16 o 
  -1  -7   3      542.43      558.24     12.87 o 
   0  -7   3        0.01        1.07      2.39 o 
   1  -7   3        8.81       11.99      3.23 o 
   2  -7   3      336.43      333.13     10.53 o 
   3  -7   3       30.85       31.01      4.69 o 
   4  -7   3        0.61        2.43      3.89 o 
   5  -7   3      129.44      122.26      9.29 o 
   6  -7   3       33.34       46.00      6.77 o 
   7  -7   3        8.64       15.57      5.79 o 
   8  -7   3        4.40        7.30      5.79 o 
  -9  -6   3       14.75        9.51      6.94 o 
  -8  -6   3        1.06       -4.60      5.26 o 
  -7  -6   3        4.60        9.95      3.89 o 
  -6  -6   3        0.67       -2.61      4.51 o 
  -5  -6   3       20.11       19.68      4.69 o 
  -4  -6   3      132.50      132.04      7.48 o 
  -3  -6   3      741.41      633.35     15.04 o 
  -2  -6   3      186.81      197.95      7.79 o 
  -1  -6   3     1433.72     1488.45     17.65 o 
   0  -6   3      117.32      125.95      7.37 o 
   1  -6   3       97.24       93.11      5.18 o 
   2  -6   3       70.27       74.49      4.82 o 
   3  -6   3       10.27        6.06      4.07 o 
   4  -6   3       75.65       75.86      6.19 o 
   5  -6   3      399.75      402.40     13.05 o 
   6  -6   3      657.42      695.28     18.14 o 
   7  -6   3       83.99       78.56      8.40 o 
   8  -6   3        1.85       -5.00      6.02 o 
  -9  -5   3        4.79        9.69      5.71 o 
  -8  -5   3       14.79       15.75      5.71 o 
  -7  -5   3        8.68       10.22      4.56 o 
  -6  -5   3       17.38       14.07      4.73 o 
  -5  -5   3        4.29        6.90      3.76 o 
  -4  -5   3        7.14        8.98      3.67 o 
  -3  -5   3       48.37       48.57      4.47 o 
  -2  -5   3        6.92        7.79      3.14 o 
  -1  -5   3      852.09      780.07     11.99 o 
   0  -5   3        0.07        0.26      1.59 o 
   1  -5   3       31.92       37.25      3.32 o 
   2  -5   3       67.64       81.13      4.91 o 
   3  -5   3        6.61        6.64      2.92 o 
   4  -5   3        0.74        4.64      2.88 o 
   5  -5   3       31.91       40.87      4.95 o 
   6  -5   3      200.13      213.61     10.04 o 
   7  -5   3       15.29       20.88      5.26 o 
   8  -5   3       53.23       51.31      8.45 o 
   9  -5   3        1.89        7.30      5.79 o 
  -9  -4   3       15.06       15.31      5.93 o 
  -8  -4   3        3.76       -2.34      5.35 o 
  -7  -4   3        2.71       -4.42      4.73 o 
  -6  -4   3        6.88        5.26      3.85 o 
  -5  -4   3       11.06       19.42      3.72 o 
  -4  -4   3      485.47      436.02     11.06 o 
  -3  -4   3       49.89       57.86      4.33 o 
  -2  -4   3      494.98      482.16      9.29 o 
  -1  -4   3     1962.09     1984.49     17.07 o 
   0  -4   3       25.22       22.86      2.16 o 
   1  -4   3       61.50       47.77      3.49 o 
   2  -4   3      757.38      766.27     11.28 o 
   3  -4   3      490.02      450.75     10.40 o 
   4  -4   3      171.57      169.64      7.39 o 
   5  -4   3      111.27       99.35      6.15 o 
   6  -4   3        4.88        6.02      3.94 o 
   7  -4   3       11.96       14.33      4.33 o 
   8  -4   3        5.30        6.46      4.69 o 
   9  -4   3       10.99        7.87      5.53 o 
  -9  -3   3       20.28       34.59      5.97 o 
  -8  -3   3       39.13       31.45      6.55 o 
  -7  -3   3       23.44       24.73      4.60 o 
  -6  -3   3       44.72       38.48      5.26 o 
  -5  -3   3        2.71        1.64      3.14 o 
  -4  -3   3      350.43      355.95      9.60 o 
  -3  -3   3       51.50       46.67      4.03 o 
  -2  -3   3       59.56       60.20      3.98 o 
  -1  -3   3       46.57       37.07      3.10 o 
   0  -3   3      158.77      317.96      9.05 o 
   1  -3   3       31.12       30.12      2.79 o 
   2  -3   3       75.32       78.12      4.11 o 
   3  -3   3     1509.34     1467.35     15.84 o 
   4  -3   3      442.19      437.21     10.26 o 
   5  -3   3       44.27       36.94      4.38 o 
   6  -3   3       63.42       66.13      5.49 o 
   7  -3   3      127.68      129.21      8.40 o 
   8  -3   3        0.00       -0.40      4.78 o 
   9  -3   3        0.49       -3.98      5.13 o 
  -9  -2   3        0.16        6.59      4.64 o 
  -8  -2   3        9.52        6.81      4.91 o 
  -7  -2   3      263.31      267.57     10.75 o 
  -6  -2   3       21.03       21.67      4.38 o 
  -5  -2   3        2.82       -1.15      3.41 o 
  -4  -2   3        5.14        6.64      2.79 o 
  -3  -2   3      136.93      134.03      5.53 o 
  -2  -2   3      350.72      346.49      6.90 o 
  -1  -2   3      118.09      121.87      4.25 o 
   0  -2   3       96.90      101.20      2.66 o 
   1  -2   3     2177.69     2235.39     15.08 o 
   2  -2   3       33.61       30.65      2.65 o 
   3  -2   3        2.70        1.59      2.21 o 
   4  -2   3       35.55       40.08      3.85 o 
   5  -2   3       12.81       12.52      3.27 o 
   6  -2   3       56.25       34.81      5.04 o 
   7  -2   3      284.92      283.50     11.06 o 
   8  -2   3        0.37        1.11      4.87 o 
   9  -2   3        0.09       -1.68      5.13 o 
  10  -2   3        0.58       -0.49      5.88 o 
  -9  -1   3        6.89       11.01      5.62 o 
  -8  -1   3        7.06        1.50      5.13 o 
  -7  -1   3       87.42       88.25      6.50 o 
  -6  -1   3       20.73       20.70      3.63 o 
  -5  -1   3       83.56       94.88      5.40 o 
  -4  -1   3     1753.22     1900.09     18.98 o 
  -3  -1   3        0.54       -1.46      2.08 o 
  -2  -1   3      948.93     1054.42     11.15 o 
  -1  -1   3      345.00      364.36      6.02 o 
   0  -1   3     3234.22     3141.51     72.28 o 
   1  -1   3     1450.70     1503.80     11.37 o 
   2  -1   3       78.52       75.73      3.63 o 
   3  -1   3      429.93      429.87      7.70 o 
   4  -1   3      741.67      804.80     11.85 o 
   5  -1   3      132.69      117.18      5.88 o 
   6  -1   3      128.42      128.01      6.59 o 
   7  -1   3      133.58      132.08      7.70 o 
   8  -1   3       92.79       96.70      7.96 o 
   9  -1   3        9.58       15.26      5.18 o 
  10  -1   3        3.98       -5.71      6.19 o 
  -9   0   3       28.48       40.47      6.46 o 
  -8   0   3        2.95        5.35      3.89 o 
  -7   0   3       10.77        3.27      4.51 o 
  -6   0   3      155.62      152.48      7.83 o 
  -5   0   3       36.27       33.97      4.07 o 
  -4   0   3        1.84        6.50      2.43 o 
  -3   0   3      360.48      393.69      8.27 o 
  -2   0   3     1515.36     1571.96     13.58 o 
  -1   0   3     1838.36     1955.56     13.18 o 
   0   0   3     1689.22     1993.26      9.13 o 
   1   0   3      154.49      144.96      3.76 o 
   2   0   3      200.71      225.60      4.82 o 
   3   0   3       89.97       94.35      4.82 o 
   4   0   3      822.33      830.81     11.72 o 
   5   0   3        6.02        9.95      2.70 o 
   6   0   3       94.27       80.77      5.71 o 
   7   0   3        2.89        2.34      3.72 o 
   8   0   3       11.70       15.13      4.78 o 
   9   0   3        1.01       -0.40      4.91 o 
  10   0   3        0.00        0.44      5.26 o 
  -9   1   3        2.21       -5.75      5.75 o 
  -8   1   3       18.82       14.42      5.53 o 
  -7   1   3       19.36       25.97      5.22 o 
  -6   1   3      181.79      159.95      8.27 o 
  -5   1   3        9.01        7.48      2.96 o 
  -4   1   3      502.11      459.15     10.53 o 
  -3   1   3      814.92      874.21     11.77 o 
  -2   1   3       11.75       15.92      2.03 o 
  -1   1   3       12.50       13.40      2.21 o 
   0   1   3     4228.81     4021.70     53.17 o 
   1   1   3     4322.86     4298.79     77.90 o 
   2   1   3     1760.02     1913.72     13.54 o 
   3   1   3        1.21       -1.59      1.59 o 
   4   1   3      612.08      627.64     10.09 o 
   5   1   3      289.39      273.46      8.32 o 
   6   1   3       24.65       23.13      3.58 o 
   7   1   3      131.33      120.54      6.86 o 
   8   1   3       91.43       98.91      7.70 o 
   9   1   3       20.01       18.22      5.00 o 
  10   1   3        6.52       -6.46      6.55 o 
  -9   2   3        2.71        7.92      5.66 o 
  -8   2   3        1.00       -0.40      4.16 o 
  -7   2   3       14.91       14.46      5.04 o 
  -6   2   3      241.39      234.80      9.73 o 
  -5   2   3        0.09        2.70      2.92 o 
  -4   2   3        0.01        0.62      2.26 o 
  -3   2   3     5317.56     5776.93     30.92 o 
  -2   2   3      910.97      983.51     11.37 o 
  -1   2   3      370.59      401.47      6.64 o 
   0   2   3      476.77      461.78      4.64 o 
   1   2   3     3374.55     3673.67     18.14 o 
   2   2   3        0.22        3.49      1.86 o 
   3   2   3      734.31      753.09      9.95 o 
   4   2   3      489.52      500.56      9.11 o 
   5   2   3      327.71      329.19      9.16 o 
   6   2   3      262.74      269.74      9.33 o 
   7   2   3       55.82       46.89      5.13 o 
   8   2   3      142.94      140.09      8.18 o 
   9   2   3        5.83        9.47      4.42 o 
  10   2   3        0.31        3.67      5.62 o 
  -9   3   3        8.55        8.67      6.46 o 
  -8   3   3        7.02       10.44      4.47 o 
  -7   3   3       76.31       80.73      7.08 o 
  -6   3   3      413.64      405.19     13.14 o 
  -5   3   3       94.37      114.97      6.50 o 
  -4   3   3       10.49        8.01      2.88 o 
  -3   3   3       26.28       33.49      3.80 o 
  -2   3   3      144.71      154.29      5.57 o 
  -1   3   3      346.86      358.79      6.86 o 
   0   3   3       60.16       89.77      3.06 o 
   1   3   3      718.79      709.48      8.76 o 
   2   3   3      571.84      628.57      8.71 o 
   3   3   3       56.76       65.91      4.95 o 
   4   3   3       16.94       22.43      3.14 o 
   5   3   3      321.42      321.05      9.02 o 
   6   3   3       37.27       34.15      4.78 o 
   7   3   3        2.58        1.15      3.72 o 
   8   3   3        0.91       -0.35      4.07 o 
   9   3   3       14.90       24.20      4.95 o 
  10   3   3        1.24        5.97      5.31 o 
  -8   4   3        1.06       -4.78      5.04 o 
  -7   4   3       11.03        7.92      5.09 o 
  -6   4   3      101.35      123.06      7.56 o 
  -5   4   3       95.03       99.93      6.64 o 
  -4   4   3      205.37      212.24      8.09 o 
  -3   4   3       91.02       72.19      4.82 o 
  -2   4   3        0.03       -2.30      2.30 o 
  -1   4   3        3.14        5.62      1.99 o 
   0   4   3        5.10        2.76      3.30 o 
   1   4   3       77.83       65.82      3.72 o 
   2   4   3      238.80      235.42      6.55 o 
   3   4   3       47.32       78.25      3.98 o 
   4   4   3        0.42       -0.88      2.34 o 
   5   4   3        2.65        3.85      2.83 o 
   6   4   3        4.82        0.75      2.79 o 
   7   4   3        8.38        3.58      3.63 o 
   8   4   3        1.07       10.75      3.72 o 
   9   4   3        6.69       -2.83      5.00 o 
  10   4   3        2.58       -2.79      6.02 o 
  -8   5   3        0.66        5.04      5.13 o 
  -7   5   3       23.98       25.17      5.66 o 
  -6   5   3       37.39       33.31      6.02 o 
  -5   5   3       69.32       72.85      6.41 o 
  -4   5   3      174.18      181.80      8.18 o 
  -3   5   3      143.09      129.43      6.37 o 
  -2   5   3       34.43       28.89      3.32 o 
  -1   5   3      552.04      510.95     10.35 o 
   0   5   3       21.20       20.45      1.89 o 
   1   5   3       17.57       28.71      2.79 o 
   2   5   3      292.02      313.49      7.92 o 
   3   5   3       13.25       10.31      3.05 o 
   4   5   3      275.31      268.99      8.40 o 
   5   5   3       83.06       69.18      5.44 o 
   6   5   3       32.31       26.41      4.33 o 
   7   5   3        0.87        3.41      3.18 o 
   8   5   3       70.30       72.68      6.99 o 
   9   5   3       11.84        6.19      5.66 o 
  10   5   3       23.93       28.31      6.55 o 
  -8   6   3        0.00       -5.35      5.35 o 
  -7   6   3        2.35        2.57      5.00 o 
  -6   6   3        5.88        7.08      4.91 o 
  -5   6   3       13.84       10.75      4.25 o 
  -4   6   3       35.64       45.21      5.13 o 
  -3   6   3        1.85       -3.23      5.66 o 
  -2   6   3      172.96      169.64      7.30 o 
  -1   6   3       16.26       21.23      3.05 o 
   0   6   3       55.52       41.50      3.43 o 
   1   6   3      133.58      124.74      5.62 o 
   2   6   3       25.09       18.67      3.36 o 
   3   6   3      431.56      409.08     10.44 o 
   4   6   3       68.33       73.34      5.49 o 
   5   6   3        2.10        2.26      2.83 o 
   6   6   3        3.18        2.57      4.47 o 
   7   6   3        3.61        1.95      3.89 o 
   8   6   3        6.79        6.33      4.38 o 
   9   6   3        2.27        0.84      5.66 o 
  10   6   3        2.05       -6.77      6.77 o 
  -7   7   3        1.05       -1.37      4.51 o 
  -6   7   3        5.87        3.23      4.78 o 
  -5   7   3       43.95       33.35      5.62 o 
  -4   7   3        0.01        0.31      3.72 o 
  -3   7   3        0.10       -0.84      3.32 o 
  -2   7   3       19.49       19.07      3.67 o 
  -1   7   3      197.39      167.47      7.34 o 
   0   7   3        8.87       10.10      2.05 o 
   1   7   3        6.63        5.04      2.57 o 
   2   7   3      610.35      493.21     11.63 o 
   3   7   3      188.40      162.08      7.25 o 
   4   7   3        0.65       10.04      2.70 o 
   5   7   3       33.65       34.86      4.82 o 
   6   7   3        7.52        0.00      4.25 o 
   7   7   3        0.24       -1.73      4.25 o 
   8   7   3        6.11        1.55      5.13 o 
   9   7   3        4.69       11.50      5.97 o 
  -7   8   3        0.69        0.49      4.82 o 
  -6   8   3        8.75        8.27      5.44 o 
  -5   8   3       63.26       62.02      6.90 o 
  -4   8   3        0.49       -2.08      4.33 o 
  -3   8   3       10.04       11.55      3.89 o 
  -2   8   3       42.25       47.11      5.04 o 
  -1   8   3       17.27       24.20      3.89 o 
   0   8   3        3.03        5.04      3.36 o 
   1   8   3      165.16      149.38      7.03 o 
   2   8   3       65.15       56.71      5.13 o 
   3   8   3       62.20       45.52      5.40 o 
   4   8   3       35.43       29.55      4.73 o 
   5   8   3       59.89       70.16      6.37 o 
   6   8   3       63.42       49.23      6.19 o 
   7   8   3        6.57       -5.44      5.44 o 
   8   8   3        0.28        0.00      4.87 o 
   9   8   3        3.61        6.02      5.35 o 
  -6   9   3        1.78        0.00      4.78 o 
  -5   9   3       33.97       33.49      6.72 o 
  -4   9   3        5.06       11.85      5.13 o 
  -3   9   3        1.85       10.09      3.18 o 
  -2   9   3       16.72       12.47      4.87 o 
  -1   9   3        6.33        3.58      3.58 o 
   0   9   3        0.96       -0.77      3.27 o 
   1   9   3       20.74       18.09      3.72 o 
   2   9   3       13.98        7.56      4.03 o 
   3   9   3        3.21        5.79      4.03 o 
   4   9   3       19.37       15.26      4.64 o 
   5   9   3       71.14       76.53      6.86 o 
   6   9   3        1.34        3.58      4.56 o 
   7   9   3        4.08        4.73      4.64 o 
   8   9   3        0.53        3.94      5.62 o 
   9   9   3        0.55        3.89      5.79 o 
  -5  10   3       10.06       15.75      5.97 o 
  -4  10   3       65.50       59.45      7.70 o 
  -3  10   3       30.01       22.82      5.97 o 
  -2  10   3       78.80       84.66      6.46 o 
  -1  10   3        2.49        5.75      4.73 o 
   0  10   3       53.17       45.67      3.82 o 
   1  10   3       18.65       12.96      4.64 o 
   2  10   3       16.63       15.84      4.56 o 
   3  10   3      284.31      221.57     10.53 o 
   4  10   3        7.69        7.79      4.91 o 
   5  10   3       31.14       40.12      5.97 o 
   6  10   3       12.50        3.14      5.62 o 
   7  10   3       16.97        4.69      7.17 o 
   8  10   3        4.39        6.55      5.31 o 
  -4  11   3       33.61       47.38      7.39 o 
  -3  11   3        0.15        5.13      5.26 o 
  -2  11   3       15.50       12.43      5.75 o 
  -1  11   3       22.06       17.83      6.28 o 
   0  11   3       31.51       28.06      4.02 o 
   1  11   3       74.88       64.23      6.77 o 
   2  11   3        6.49       12.12      4.91 o 
   3  11   3       14.02       18.89      5.00 o 
   4  11   3       59.16       47.91      6.46 o 
   5  11   3        0.31       -3.58      4.73 o 
   6  11   3        3.44        3.85      4.95 o 
   7  11   3        0.79        2.74      5.75 o 
  -3  12   3        2.55        5.71      5.57 o 
  -2  12   3        0.12        3.58      4.91 o 
  -1  12   3       94.99       99.57      9.42 o 
   0  12   3       44.61       44.31      5.04 o 
   1  12   3       48.26       40.43      6.72 o 
   2  12   3       13.52        5.97      5.57 o 
   3  12   3        6.79        4.07      5.04 o 
   4  12   3        8.55       -5.44      5.57 o 
   5  12   3        8.04        8.76      5.40 o 
   6  12   3        0.20       -1.42      6.06 o 
  -1  13   3       14.38       24.51      6.59 o 
   0  13   3        0.34        3.44      4.22 o 
   1  13   3       20.64       16.10      6.10 o 
   2  13   3        0.02        6.24      4.42 o 
   3  13   3       14.06       17.56      5.44 o 
   4  13   3       43.91       48.04      7.52 o 
   5  13   3        1.15       -0.97      6.19 o 
  -2 -13   4        4.87        0.49      6.33 o 
  -1 -13   4        0.16        1.46      5.22 o 
   0 -13   4        3.08        2.72      3.86 o 
  -4 -12   4        0.10       -6.64      6.64 o 
  -3 -12   4        4.30        8.14      5.97 o 
  -2 -12   4        0.50        1.77      5.44 o 
  -1 -12   4        0.66        5.66      5.35 o 
   0 -12   4       20.28       29.81      4.60 o 
   1 -12   4        0.62       -0.88      5.22 o 
   2 -12   4        2.05        4.16      5.26 o 
   3 -12   4        0.01       -6.90      6.90 o 
  -6 -11   4        5.07       18.49      6.24 o 
  -5 -11   4        1.40       -6.59      6.59 o 
  -4 -11   4       16.80       12.39      6.37 o 
  -3 -11   4       64.73       50.60      7.61 o 
  -2 -11   4       10.01       17.03      5.40 o 
  -1 -11   4        0.89        2.74      5.00 o 
   0 -11   4        1.35        8.07      3.60 o 
   1 -11   4       12.01        2.43      5.88 o 
   2 -11   4        0.05        0.84      5.13 o 
   3 -11   4        1.37       -3.54      5.57 o 
   4 -11   4        2.82        2.34      6.06 o 
  -7 -10   4        4.32       -3.94      6.33 o 
  -6 -10   4        1.36       -6.02      6.02 o 
  -5 -10   4        8.74        7.92      5.71 o 
  -4 -10   4       13.16       14.38      5.88 o 
  -3 -10   4        7.42       11.41      5.26 o 
  -2 -10   4       21.48       11.37      5.97 o 
  -1 -10   4        7.27       10.48      4.69 o 
   0 -10   4        1.48        3.14      3.24 o 
   1 -10   4       69.11       67.77      7.34 o 
   2 -10   4        7.61        8.63      5.71 o 
   3 -10   4        2.59       -5.40      5.40 o 
   4 -10   4        2.74        2.96      5.04 o 
   5 -10   4       27.89       22.65      7.92 o 
  -7  -9   4        1.66       -0.44      5.79 o 
  -6  -9   4        1.89        0.00      5.97 o 
  -5  -9   4        0.72        6.86      4.69 o 
  -4  -9   4       37.71       45.61      5.71 o 
  -3  -9   4       14.64       19.95      4.87 o 
  -2  -9   4      129.87      119.17      8.98 o 
  -1  -9   4        0.00       -1.86      3.72 o 
   0  -9   4        3.66        7.71      3.07 o 
   1  -9   4      241.78      239.09     10.40 o 
   2  -9   4       13.46       24.37      5.04 o 
   3  -9   4       14.22       14.24      5.00 o 
   4  -9   4      107.87      116.25      9.16 o 
   5  -9   4       64.30      102.18      8.58 o 
   6  -9   4        2.43        9.25      5.71 o 
  -8  -8   4        1.08       -4.33      6.28 o 
  -7  -8   4        8.14       11.19      5.09 o 
  -6  -8   4        5.16       -3.10      5.35 o 
  -5  -8   4       25.56       29.86      5.44 o 
  -4  -8   4       51.46       55.34      7.43 o 
  -3  -8   4       21.38       11.37      5.31 o 
  -2  -8   4      292.05      286.42     11.15 o 
  -1  -8   4       20.68       18.18      4.87 o 
   0  -8   4        9.43        9.75      3.30 o 
   1  -8   4       53.92       52.68      5.71 o 
   2  -8   4      172.71      163.98      8.40 o 
   3  -8   4       80.05       69.76      6.68 o 
   4  -8   4      119.76      123.64      8.71 o 
   5  -8   4      237.78      256.83     11.90 o 
   6  -8   4       56.63       56.89      8.14 o 
   7  -8   4        6.19        4.73      6.19 o 
  -8  -7   4        2.87        8.23      5.13 o 
  -7  -7   4        0.11       -1.24      4.82 o 
  -6  -7   4        2.79        3.63      5.13 o 
  -5  -7   4        4.60        9.42      4.78 o 
  -4  -7   4        0.31       -4.56      4.56 o 
  -3  -7   4       11.49       12.92      4.91 o 
  -2  -7   4       84.83       78.78      6.24 o 
  -1  -7   4      125.25      142.70      7.08 o 
   0  -7   4        0.09       -0.59      2.27 o 
   1  -7   4       35.68       38.40      4.69 o 
   2  -7   4       98.76      103.02      6.28 o 
   3  -7   4        3.41       -3.85      3.85 o 
   4  -7   4       40.81       45.65      5.71 o 
   5  -7   4       54.15       45.61      6.81 o 
   6  -7   4       57.03       44.85      6.68 o 
   7  -7   4       46.57       50.38      8.09 o 
   8  -7   4        0.54       10.35      5.31 o 
  -8  -6   4        0.11       -5.09      5.09 o 
  -7  -6   4       10.17        6.94      5.44 o 
  -6  -6   4        4.99        5.09      4.82 o 
  -5  -6   4      395.08      375.68     13.00 o 
  -4  -6   4       80.74       72.68      6.72 o 
  -3  -6   4       11.11       17.21      4.20 o 
  -2  -6   4      659.48      637.11     13.54 o 
  -1  -6   4       86.36       93.78      5.93 o 
   0  -6   4       16.63       21.04      2.23 o 
   1  -6   4        3.16       -2.88      2.88 o 
   2  -6   4       77.62       64.27      5.13 o 
   3  -6   4       53.21       58.35      5.35 o 
   4  -6   4       28.88       19.15      4.64 o 
   5  -6   4       33.39       29.81      5.18 o 
   6  -6   4        8.79       12.56      5.53 o 
   7  -6   4        0.42        5.31      4.91 o 
   8  -6   4       11.40       17.96      6.24 o 
  -9  -5   4        5.75        6.24      5.40 o 
  -8  -5   4        3.85       -0.84      5.22 o 
  -7  -5   4       10.44        9.20      5.13 o 
  -6  -5   4       62.02       64.05      6.33 o 
  -5  -5   4       39.97       42.47      5.88 o 
  -4  -5   4       15.77       20.48      4.47 o 
  -3  -5   4      641.60      649.67     13.14 o 
  -2  -5   4      489.09      527.45     10.70 o 
  -1  -5   4       81.17       83.69      5.13 o 
   0  -5   4        0.01       -0.22      1.73 o 
   1  -5   4       11.34       12.70      2.74 o 
   2  -5   4      519.99      530.42     11.55 o 
   3  -5   4       64.81       74.14      5.00 o 
   4  -5   4       63.36       59.05      5.44 o 
   5  -5   4       14.43       17.07      4.42 o 
   6  -5   4      128.55      131.07      8.54 o 
   7  -5   4       13.75       10.62      5.13 o 
   8  -5   4        1.17        3.45      4.64 o 
   9  -5   4        5.81       14.29      6.15 o 
  -9  -4   4        1.21       -5.88      5.88 o 
  -8  -4   4       86.69       80.90      8.80 o 
  -7  -4   4       62.85       63.56      7.43 o 
  -6  -4   4      137.60      134.03      8.14 o 
  -5  -4   4        2.20        2.92      4.07 o 
  -4  -4   4      382.75      366.62     10.62 o 
  -3  -4   4       16.49       18.67      3.05 o 
  -2  -4   4       45.92       48.57      4.07 o 
  -1  -4   4      197.02      215.86      6.90 o 
   0  -4   4        9.26       13.26      2.65 o 
   1  -4   4       13.23       10.26      2.74 o 
   2  -4   4      261.43      252.05      7.83 o 
   3  -4   4      225.19      210.47      7.43 o 
   4  -4   4        2.29        1.15      6.81 o 
   5  -4   4       71.70       75.51      5.84 o 
   6  -4   4      105.86       98.47      7.17 o 
   7  -4   4       33.80       30.83      5.84 o 
   8  -4   4        0.09        2.43      4.60 o 
   9  -4   4        2.07        3.27      4.47 o 
  -9  -3   4        1.03        7.39      5.26 o 
  -8  -3   4       96.52       74.84      7.61 o 
  -7  -3   4        0.44        3.80      4.16 o 
  -6  -3   4        0.40        0.58      3.67 o 
  -5  -3   4      502.77      520.29     13.05 o 
  -4  -3   4      330.50      297.57      9.51 o 
  -3  -3   4      184.32      174.06      6.64 o 
  -2  -3   4       20.07       16.94      2.65 o 
  -1  -3   4      178.40      182.33      5.75 o 
   0  -3   4     2601.69     2924.03     14.04 o 
   1  -3   4        8.01        9.42      2.26 o 
   2  -3   4      554.57      607.12      9.78 o 
   3  -3   4      411.71      441.64      9.95 o 
   4  -3   4      183.95      180.70      7.17 o 
   5  -3   4        7.90        5.62      3.05 o 
   6  -3   4       94.83       89.62      6.19 o 
   7  -3   4       32.25       32.73      5.88 o 
   8  -3   4        9.86       10.44      5.49 o 
   9  -3   4        3.05        7.12      5.09 o 
  -9  -2   4        2.86        2.30      6.10 o 
  -8  -2   4       18.51       24.15      5.93 o 
  -7  -2   4      173.91      161.72      8.94 o 
  -6  -2   4        0.06        2.03      3.27 o 
  -5  -2   4       41.60       50.38      5.13 o 
  -4  -2   4      201.03      210.95      7.87 o 
  -3  -2   4      361.75      355.03      8.76 o 
  -2  -2   4       74.09       82.72      4.16 o 
  -1  -2   4      752.80      766.80      9.95 o 
   0  -2   4      702.59      806.31     13.85 o 
   1  -2   4      940.36      991.69     10.93 o 
   2  -2   4       20.08       18.31      2.70 o 
   3  -2   4     2596.00     2755.06     21.01 o 
   4  -2   4        0.11        0.40      2.43 o 
   5  -2   4       55.79       53.35      4.51 o 
   6  -2   4       54.50       51.75      5.40 o 
   7  -2   4        9.76        9.51      4.03 o 
   8  -2   4        0.50        1.50      3.72 o 
   9  -2   4        6.94        4.29      4.51 o 
  10  -2   4        0.01       -2.48      5.13 o 
  -9  -1   4        2.35       -4.11      5.18 o 
  -8  -1   4       14.82       14.64      5.31 o 
  -7  -1   4        1.08        2.70      4.16 o 
  -6  -1   4       30.77       25.97      4.69 o 
  -5  -1   4      103.86       99.66      6.06 o 
  -4  -1   4      233.04      235.50      8.09 o 
  -3  -1   4       86.37       96.03      4.60 o 
  -2  -1   4      244.69      248.02      6.68 o 
  -1  -1   4      797.97      809.89      9.69 o 
   0  -1   4     1076.94     1112.74      7.94 o 
   1  -1   4     1394.32     1485.57     12.61 o 
   2  -1   4       41.29       37.95      2.70 o 
   3  -1   4      356.95      311.50      7.65 o 
   4  -1   4     2363.74     2585.81     21.54 o 
   5  -1   4      188.94      198.61      7.52 o 
   6  -1   4      247.75      241.12      8.94 o 
   7  -1   4      103.37      101.61      7.08 o 
   8  -1   4       26.64       21.76      5.18 o 
   9  -1   4        1.09        3.32      4.60 o 
  10  -1   4        8.09       11.01      5.62 o 
  -9   0   4        0.38       -0.44      4.64 o 
  -8   0   4        0.61        1.19      5.04 o 
  -7   0   4        0.07       -4.03      4.03 o 
  -6   0   4        2.05       -2.61      3.85 o 
  -5   0   4       16.72       16.06      3.45 o 
  -4   0   4     1757.65     1851.12     20.04 o 
  -3   0   4      904.24     1071.27     13.45 o 
  -2   0   4      377.87      383.07      7.56 o 
  -1   0   4        0.15       -1.19      1.64 o 
   0   0   4      202.12      282.33      5.24 o 
   1   0   4       21.00       16.72      2.08 o 
   2   0   4     1074.47     1188.85     11.72 o 
   3   0   4        9.60       11.63      2.26 o 
   4   0   4      214.65      211.66      7.12 o 
   5   0   4      219.82      266.60      8.27 o 
   6   0   4      126.55      109.48      6.24 o 
   7   0   4      437.60      417.79     12.78 o 
   8   0   4        6.59        3.49      4.78 o 
   9   0   4       15.39       12.96      5.18 o 
  10   0   4        0.16        5.62      5.00 o 
  -9   1   4        0.10       -2.34      4.78 o 
  -8   1   4        7.15       14.20      4.73 o 
  -7   1   4       26.77       31.01      5.13 o 
  -6   1   4       35.91       40.87      4.91 o 
  -5   1   4        4.61        5.49      3.14 o 
  -4   1   4       10.21        5.40      2.92 o 
  -3   1   4       94.41      108.95      5.09 o 
  -2   1   4      208.26      200.82      6.02 o 
  -1   1   4     2116.09     2273.65     16.15 o 
   0   1   4      617.49      594.66      5.49 o 
   1   1   4     1021.70     1131.47     10.53 o 
   2   1   4      108.53       94.35      4.11 o 
   3   1   4       64.98       61.71      3.63 o 
   4   1   4      374.27      422.79      8.67 o 
   5   1   4       13.59       20.22      3.23 o 
   6   1   4        0.34        6.10      2.39 o 
   7   1   4        5.09        5.53      3.63 o 
   8   1   4      228.40      208.57     10.44 o 
   9   1   4        3.36        9.95      4.91 o 
  10   1   4       14.61       22.60      6.33 o 
  -9   2   4        0.03        0.97      5.04 o 
  -8   2   4        7.66       14.60      5.40 o 
  -7   2   4       31.44       34.81      5.84 o 
  -6   2   4        7.14        5.22      3.76 o 
  -5   2   4      343.58      323.62     10.48 o 
  -4   2   4      202.18      198.92      7.56 o 
  -3   2   4        0.04        1.95      2.21 o 
  -2   2   4      830.38      910.70     11.72 o 
  -1   2   4      219.93      233.03      6.15 o 
   0   2   4       69.42       79.03      3.00 o 
   1   2   4     4368.16     4644.93     22.29 o 
   2   2   4     1429.49     1593.72     13.98 o 
   3   2   4      592.90      657.90      9.73 o 
   4   2   4      159.12      168.89      6.28 o 
   5   2   4        8.71        8.76      2.70 o 
   6   2   4       66.16       60.56      5.09 o 
   7   2   4       19.06       16.81      4.25 o 
   8   2   4       32.39       24.86      5.71 o 
   9   2   4        4.43        9.51      4.47 o 
  10   2   4        0.12        5.49      5.26 o 
  -8   3   4        0.03        4.33      4.56 o 
  -7   3   4       75.98       70.20      6.99 o 
  -6   3   4        2.12        7.03      4.07 o 
  -5   3   4      164.67      171.50      8.14 o 
  -4   3   4       74.08       77.59      5.09 o 
  -3   3   4       16.90       23.62      3.41 o 
  -2   3   4      732.25      827.98     11.90 o 
  -1   3   4        0.95       -2.48      2.48 o 
   0   3   4      844.28      857.37     10.64 o 
   1   3   4     3808.24     4131.28     22.34 o 
   2   3   4     1346.64     1485.26     14.02 o 
   3   3   4      415.08      477.07      8.67 o 
   4   3   4        7.72        5.09      2.30 o 
   5   3   4        1.66       -0.22      2.30 o 
   6   3   4        5.20        6.72      3.32 o 
   7   3   4      100.33       90.64      6.46 o 
   8   3   4       58.27       56.93      6.06 o 
   9   3   4       13.65        8.76      5.31 o 
  10   3   4       17.29       19.77      6.37 o 
  -8   4   4       11.50       19.82      7.08 o 
  -7   4   4        5.06        9.02      4.78 o 
  -6   4   4       12.21        6.77      4.25 o 
  -5   4   4       13.74       13.09      4.07 o 
  -4   4   4       48.85       56.05      5.22 o 
  -3   4   4       46.30       49.72      4.56 o 
  -2   4   4      298.62      308.27      8.27 o 
  -1   4   4      129.87      135.58      5.62 o 
   0   4   4       50.94       41.32      2.44 o 
   1   4   4       28.71       25.43      2.88 o 
   2   4   4      112.97      121.07      5.35 o 
   3   4   4      383.58      369.84      8.76 o 
   4   4   4      135.70      129.25      6.19 o 
   5   4   4       23.52       26.41      3.49 o 
   6   4   4        0.93       -2.34      3.36 o 
   7   4   4        1.26        2.70      3.10 o 
   8   4   4        0.30        0.00      4.38 o 
   9   4   4        2.68       -5.26      5.26 o 
  10   4   4       29.81       28.80      6.94 o 
  -8   5   4       26.05       24.11      6.06 o 
  -7   5   4       19.62       17.78      5.40 o 
  -6   5   4       83.83       63.03      7.52 o 
  -5   5   4        1.64       13.45      3.36 o 
  -4   5   4        4.76        2.43      3.36 o 
  -3   5   4       13.40       15.04      3.67 o 
  -2   5   4      357.84      324.15      9.20 o 
  -1   5   4       44.66       44.37      3.89 o 
   0   5   4        1.19        0.74      4.53 o 
   1   5   4      616.11      635.43     10.44 o 
   2   5   4     2144.24     2352.12     20.17 o 
   3   5   4      269.64      261.87      8.01 o 
   4   5   4       92.56      110.63      5.75 o 
   5   5   4      332.93      365.91     10.57 o 
   6   5   4       34.17       37.64      4.47 o 
   7   5   4        1.35       -1.55      3.67 o 
   8   5   4        5.26        7.56      4.56 o 
   9   5   4       10.30        8.27      5.57 o 
  10   5   4        3.91       -3.80      5.75 o 
  -7   6   4        0.17        4.38      4.78 o 
  -6   6   4       42.74       34.68      5.97 o 
  -5   6   4       59.52       55.12      5.44 o 
  -4   6   4       13.88       12.47      4.16 o 
  -3   6   4      194.98      201.97      8.58 o 
  -2   6   4       14.47       17.38      3.67 o 
  -1   6   4       34.05       34.81      3.94 o 
   0   6   4       52.25       38.43      3.05 o 
   1   6   4        0.56       -2.39      2.39 o 
   2   6   4       83.75       90.86      5.44 o 
   3   6   4       93.27       96.48      5.71 o 
   4   6   4       34.20       45.69      4.73 o 
   5   6   4        0.93        2.79      3.27 o 
   6   6   4       92.76       95.06      6.64 o 
   7   6   4        9.43        6.24      4.03 o 
   8   6   4        0.76       -2.26      4.60 o 
   9   6   4      158.06      174.50     11.28 o 
  10   6   4        6.54        9.20      6.41 o 
  -7   7   4        3.04        7.03      5.44 o 
  -6   7   4       71.41       74.62      7.79 o 
  -5   7   4        3.36       -2.21      4.91 o 
  -4   7   4        1.03        8.45      3.23 o 
  -3   7   4       40.57       45.56      4.95 o 
  -2   7   4       29.99       29.55      4.64 o 
  -1   7   4      159.31      148.98      7.08 o 
   0   7   4       89.51       84.37      3.80 o 
   1   7   4       83.49       84.58      5.31 o 
   2   7   4      219.34      233.91      8.32 o 
   3   7   4      234.47      207.81      8.23 o 
   4   7   4       73.08       58.43      5.26 o 
   5   7   4      136.27      151.24      7.65 o 
   6   7   4        8.14        8.63      4.33 o 
   7   7   4       31.52       20.88      5.31 o 
   8   7   4        1.59        3.54      4.87 o 
   9   7   4        0.03        5.75      5.00 o 
  -6   8   4        1.43        4.03      5.09 o 
  -5   8   4       68.37       77.06      7.48 o 
  -4   8   4       77.40       74.71      7.83 o 
  -3   8   4      100.85       90.28      7.48 o 
  -2   8   4       56.69       52.29      5.71 o 
  -1   8   4       10.88       13.31      3.05 o 
   0   8   4       11.79        9.56      4.00 o 
   1   8   4       34.55       38.17      4.20 o 
   2   8   4      404.06      357.19     10.70 o 
   3   8   4       28.97       26.41      4.29 o 
   4   8   4      109.27      114.48      7.83 o 
   5   8   4        0.08        5.44      4.33 o 
   6   8   4        6.54        3.67      4.51 o 
   7   8   4        1.26        9.29      4.16 o 
   8   8   4        3.29        4.16      4.60 o 
   9   8   4        0.21        3.27      6.06 o 
  -6   9   4        1.21       -5.79      5.79 o 
  -5   9   4       71.32       91.34      8.71 o 
  -4   9   4        2.74        2.74      5.04 o 
  -3   9   4       41.49       43.66      5.88 o 
  -2   9   4        1.34       -0.31      4.03 o 
  -1   9   4       30.02       29.19      4.82 o 
   0   9   4        9.81       14.01      2.64 o 
   1   9   4        4.98        4.87      3.41 o 
   2   9   4        5.57        2.30      4.16 o 
   3   9   4      249.23      234.97     10.13 o 
   4   9   4        3.63        4.03      4.87 o 
   5   9   4      260.42      257.67     11.10 o 
   6   9   4        0.29        2.88      4.87 o 
   7   9   4        0.73        1.59      4.73 o 
   8   9   4        2.92        6.59      4.38 o 
   9   9   4        0.95        3.89      5.66 o 
  -5  10   4        0.03       -6.06      6.06 o 
  -4  10   4        9.69       24.64      5.75 o 
  -3  10   4       20.09       17.43      6.10 o 
  -2  10   4        0.03       -1.11      4.16 o 
  -1  10   4       23.21       35.92      5.04 o 
   0  10   4      103.83       93.09      6.46 o 
   1  10   4       27.91       29.73      4.82 o 
   2  10   4       50.04       47.73      6.24 o 
   3  10   4      361.94      350.87     12.56 o 
   4  10   4       42.11       38.48      5.79 o 
   5  10   4       55.25       53.26      6.72 o 
   6  10   4        4.45        2.74      5.79 o 
   7  10   4        2.48        0.44      5.75 o 
   8  10   4        0.02       11.72      5.31 o 
  -4  11   4        5.05       -2.39      6.15 o 
  -3  11   4       26.52       19.73      6.33 o 
  -2  11   4        0.00        3.27      4.42 o 
  -1  11   4        0.09       -1.55      4.69 o 
   0  11   4        5.33        2.96      3.38 o 
   1  11   4       15.62       19.60      5.13 o 
   2  11   4        1.19        3.27      4.20 o 
   3  11   4       18.48       19.11      6.28 o 
   4  11   4        7.92       15.61      5.26 o 
   5  11   4       29.94       21.23      6.28 o 
   6  11   4       25.80       26.98      6.59 o 
   7  11   4       23.69       30.48      7.74 o 
  -3  12   4        0.06       -1.95      6.41 o 
  -2  12   4       12.97        4.56      6.15 o 
  -1  12   4        0.80        3.01      5.18 o 
   0  12   4       73.10       79.02      5.96 o 
   1  12   4       20.95       24.37      6.15 o 
   2  12   4        6.88        2.83      5.35 o 
   3  12   4       11.46       10.66      5.35 o 
   4  12   4       18.40       25.70      5.18 o 
   5  12   4       12.06        7.48      6.02 o 
   6  12   4       27.87       34.50      7.08 o 
  -1  13   4       66.04       76.61     10.70 o 
   0  13   4       16.54       14.40      4.78 o 
   1  13   4       40.38       32.11      7.52 o 
   2  13   4        6.62        1.37      5.66 o 
   3  13   4        4.84        1.37      5.84 o 
   4  13   4        0.86        2.79      5.22 o 
   5  13   4        1.94        0.00      6.06 o 
  -4 -12   5        1.51       -4.87      6.77 o 
  -3 -12   5        2.98        1.42      5.57 o 
  -2 -12   5       15.58       -2.30      6.55 o 
  -1 -12   5        9.94       14.42      6.19 o 
   0 -12   5        2.46        4.22      4.76 o 
   1 -12   5        0.33       -6.37      6.37 o 
   2 -12   5        2.73        9.07      4.87 o 
  -5 -11   5       21.98       20.30      7.61 o 
  -4 -11   5        0.01       -6.02      6.02 o 
  -3 -11   5       16.05       18.71      7.17 o 
  -2 -11   5        2.66        3.72      5.40 o 
  -1 -11   5        2.78       13.40      4.91 o 
   0 -11   5        6.95       11.59      4.49 o 
   1 -11   5       29.61       37.38      6.50 o 
   2 -11   5       11.05       18.53      6.24 o 
   3 -11   5       24.44       29.86      7.03 o 
   4 -11   5       11.83       16.37      7.34 o 
  -6 -10   5        0.12       -0.93      5.79 o 
  -5 -10   5        0.42       -6.94      6.94 o 
  -4 -10   5        0.68       -3.67      5.22 o 
  -3 -10   5       62.91       67.10      7.83 o 
  -2 -10   5       14.02       21.54      5.35 o 
  -1 -10   5        2.73       -5.53      5.53 o 
   0 -10   5        2.32       -3.60      3.60 o 
   1 -10   5       15.63        6.72      6.50 o 
   2 -10   5       24.79       27.51      6.37 o 
   3 -10   5       54.08       64.18      7.79 o 
   4 -10   5       32.36       48.97      7.08 o 
   5 -10   5       16.66        2.34      7.74 o 
  -7  -9   5        8.65        7.65      6.59 o 
  -6  -9   5        2.99        9.16      6.10 o 
  -5  -9   5       12.10       14.82      5.57 o 
  -4  -9   5        8.42       14.11      4.91 o 
  -3  -9   5       52.47       50.65      6.28 o 
  -2  -9   5       25.91       29.77      5.66 o 
  -1  -9   5       28.53       34.59      5.57 o 
   0  -9   5       74.17       75.80      5.15 o 
   1  -9   5      137.12      160.79      9.25 o 
   2  -9   5        0.53       -0.71      4.78 o 
   3  -9   5       16.54       20.61      5.71 o 
   4  -9   5       42.72       52.29      6.86 o 
   5  -9   5       30.58       39.63      7.12 o 
   6  -9   5       24.75       27.87      7.21 o 
  -7  -8   5        8.17       11.68      6.37 o 
  -6  -8   5       77.54       84.18      8.23 o 
  -5  -8   5       11.54       14.77      5.97 o 
  -4  -8   5        9.80       17.65      5.44 o 
  -3  -8   5      133.84      127.48      7.96 o 
  -2  -8   5       72.95       90.02      6.72 o 
  -1  -8   5        6.19       -1.15      4.69 o 
   0  -8   5      100.36       94.53      4.97 o 
   1  -8   5       60.70       67.81      6.15 o 
   2  -8   5       13.69       21.67      5.00 o 
   3  -8   5       92.28       92.27      7.74 o 
   4  -8   5       35.15       34.06      6.55 o 
   5  -8   5        2.64       -5.13      5.26 o 
   6  -8   5       25.33       30.39      6.68 o 
   7  -8   5        1.83       12.03      4.87 o 
  -8  -7   5        3.13       -7.08      7.08 o 
  -7  -7   5        4.74       11.06      5.26 o 
  -6  -7   5        2.01        0.75      5.31 o 
  -5  -7   5       31.46       40.12      6.72 o 
  -4  -7   5      272.44      277.48     11.32 o 
  -3  -7   5       42.37       39.55      5.71 o 
  -2  -7   5      123.31      115.41      7.39 o 
  -1  -7   5       61.85       37.82      5.62 o 
   0  -7   5       21.37       22.37      2.82 o 
   1  -7   5      124.83      112.80      6.90 o 
   2  -7   5       90.66       82.14      6.77 o 
   3  -7   5        9.71       17.78      4.51 o 
   4  -7   5        4.14       11.68      3.72 o 
   5  -7   5       32.81       40.52      6.24 o 
   6  -7   5       17.62       16.37      5.84 o 
   7  -7   5        0.03       -2.70      5.13 o 
  -8  -6   5        7.41        8.23      5.93 o 
  -7  -6   5        5.41        8.89      4.91 o 
  -6  -6   5        0.32       -0.71      5.49 o 
  -5  -6   5      301.05      342.64     12.47 o 
  -4  -6   5      211.44      201.80      9.64 o 
  -3  -6   5       23.11       23.93      4.38 o 
  -2  -6   5       94.24       90.90      6.15 o 
  -1  -6   5       93.98      102.40      6.10 o 
   0  -6   5        6.49        9.56      2.14 o 
   1  -6   5       22.35       19.64      3.98 o 
   2  -6   5      139.52      133.72      7.21 o 
   3  -6   5      102.91       93.33      7.03 o 
   4  -6   5       36.14       35.17      5.26 o 
   5  -6   5       58.79       57.59      6.64 o 
   6  -6   5       12.83        9.95      4.91 o 
   7  -6   5        0.61       -5.00      5.00 o 
   8  -6   5        1.68        3.27      5.75 o 
  -8  -5   5        0.01       -5.88      5.88 o 
  -7  -5   5        5.28        5.04      5.62 o 
  -6  -5   5      162.48      161.81     10.26 o 
  -5  -5   5      300.77      294.25     11.77 o 
  -4  -5   5      351.12      339.46     11.28 o 
  -3  -5   5       28.41       30.83      4.07 o 
  -2  -5   5        0.05       -1.95      3.01 o 
  -1  -5   5      296.47      328.44      9.55 o 
   0  -5   5       90.71       94.66      3.78 o 
   1  -5   5      439.05      418.37     10.66 o 
   2  -5   5       24.68       26.98      3.98 o 
   3  -5   5      273.41      245.46      9.16 o 
   4  -5   5        2.19        0.27      3.45 o 
   5  -5   5       74.52       75.46      6.90 o 
   6  -5   5       45.88       59.85      6.24 o 
   7  -5   5        1.54        0.00      4.33 o 
   8  -5   5        2.10        7.03      4.64 o 
  -9  -4   5        3.85       17.56      5.35 o 
  -8  -4   5       40.66       43.66      6.94 o 
  -7  -4   5        1.42       -2.26      4.38 o 
  -6  -4   5      147.11      152.34      8.94 o 
  -5  -4   5        0.13       -2.57      4.33 o 
  -4  -4   5        8.55        8.45      4.11 o 
  -3  -4   5        3.30        1.73      3.27 o 
  -2  -4   5       15.62       19.29      3.18 o 
  -1  -4   5      266.24      326.14      8.71 o 
   0  -4   5      501.72      556.29     10.59 o 
   1  -4   5        0.85        3.18      2.17 o 
   2  -4   5      300.11      313.40      8.89 o 
   3  -4   5        7.27        9.55      3.10 o 
   4  -4   5      186.56      191.05      8.01 o 
   5  -4   5      145.79      164.20      7.92 o 
   6  -4   5        9.93       -0.31      4.51 o 
   7  -4   5        2.59       10.53      4.51 o 
   8  -4   5        0.40       -2.92      4.42 o 
   9  -4   5        0.08       -3.32      5.18 o 
  -9  -3   5        1.44       -1.90      5.71 o 
  -8  -3   5       57.50       52.86      7.43 o 
  -7  -3   5        2.72        9.11      4.73 o 
  -6  -3   5       15.62       17.03      4.56 o 
  -5  -3   5      248.54      238.25      9.82 o 
  -4  -3   5      158.00      154.78      7.34 o 
  -3  -3   5      675.06      715.63     12.43 o 
  -2  -3   5       77.64       70.29      4.60 o 
  -1  -3   5      222.03      220.15      6.94 o 
   0  -3   5       58.50       55.00      2.72 o 
   1  -3   5      173.82      175.83      6.10 o 
   2  -3   5       28.64       27.29      3.36 o 
   3  -3   5     1718.71     1937.38     19.55 o 
   4  -3   5        2.24        1.33      2.79 o 
   5  -3   5        4.72        5.09      3.05 o 
   6  -3   5        2.30        1.19      3.54 o 
   7  -3   5        4.65        7.87      4.07 o 
   8  -3   5        2.68        0.00      4.60 o 
   9  -3   5       23.19       20.35      6.59 o 
  -9  -2   5        2.87       10.97      5.22 o 
  -8  -2   5       93.47       77.59      8.71 o 
  -7  -2   5       12.27        4.69      5.31 o 
  -6  -2   5       17.51       24.42      4.38 o 
  -5  -2   5      186.23      188.88      8.05 o 
  -4  -2   5      444.81      446.68     11.46 o 
  -3  -2   5       69.89       75.55      4.91 o 
  -2  -2   5       28.22       22.38      2.96 o 
  -1  -2   5      184.94      194.50      6.10 o 
   0  -2   5       29.54       31.74      2.59 o 
   1  -2   5        7.98        5.09      2.12 o 
   2  -2   5      276.16      308.80      7.74 o 
   3  -2   5      178.05      167.16      6.59 o 
   4  -2   5      162.17      172.82      7.03 o 
   5  -2   5      236.05      233.34      8.76 o 
   6  -2   5       49.82       48.13      5.04 o 
   7  -2   5       26.86       24.33      5.04 o 
   8  -2   5       11.07        7.17      4.51 o 
   9  -2   5        5.39       10.84      5.00 o 
  -9  -1   5        0.51        7.61      5.18 o 
  -8  -1   5       31.06       22.78      6.68 o 
  -7  -1   5        6.34        0.00      4.56 o 
  -6  -1   5       12.19       15.97      4.25 o 
  -5  -1   5       12.22       12.52      3.67 o 
  -4  -1   5       21.40       19.42      4.11 o 
  -3  -1   5      268.92      261.34      8.09 o 
  -2  -1   5      493.87      571.42      9.73 o 
  -1  -1   5      203.10      195.34      5.93 o 
   0  -1   5     1963.99     2227.56     11.87 o 
   1  -1   5      300.67      319.73      6.59 o 
   2  -1   5       20.28       24.37      2.74 o 
   3  -1   5       73.24       84.71      4.64 o 
   4  -1   5      426.00      446.19     10.40 o 
   5  -1   5       17.23        9.42      3.05 o 
   6  -1   5        5.71        3.98      3.41 o 
   7  -1   5      167.36      157.61      8.40 o 
   8  -1   5        4.09       13.45      4.29 o 
   9  -1   5        4.70        2.52      5.13 o 
  10  -1   5        5.71       10.62      6.10 o 
  -9   0   5       30.50       34.59      6.86 o 
  -8   0   5       13.45       13.76      5.35 o 
  -7   0   5        0.80        9.38      3.67 o 
  -6   0   5      132.46      121.78      7.56 o 
  -5   0   5       65.91       82.76      9.42 o 
  -4   0   5        2.01       -1.77      3.54 o 
  -3   0   5     2084.72     2290.86     20.88 o 
  -2   0   5     1015.32     1108.25     13.27 o 
  -1   0   5      219.44      207.15      6.15 o 
   0   0   5       18.53       41.92      2.63 o 
   1   0   5      116.14      121.16      4.51 o 
   2   0   5      469.46      503.34      8.32 o 
   3   0   5      250.31      248.82      7.21 o 
   4   0   5       96.15       97.71      5.09 o 
   5   0   5       54.04       55.12      5.40 o 
   6   0   5        4.52        6.68      3.41 o 
   7   0   5       50.30       50.21      5.75 o 
   8   0   5        3.32        5.66      4.03 o 
   9   0   5        6.32       12.70      5.13 o 
  10   0   5        0.90        4.25      4.69 o 
  -9   1   5        4.48       11.72      5.49 o 
  -8   1   5        0.26       -3.41      4.95 o 
  -7   1   5       20.81       18.67      4.87 o 
  -6   1   5        0.43       -3.89      3.89 o 
  -5   1   5        1.51        0.80      3.05 o 
  -4   1   5       93.22      103.42      5.79 o 
  -3   1   5     2138.84     2342.88     21.28 o 
  -2   1   5       24.41       30.26      3.63 o 
  -1   1   5        1.98        3.36      1.99 o 
   0   1   5     3145.20     3516.85     22.40 o 
   1   1   5      260.46      296.06      6.15 o 
   2   1   5      177.69      173.35      5.49 o 
   3   1   5        0.08       -2.03      2.03 o 
   4   1   5       15.35       20.22      3.05 o 
   5   1   5        8.46        8.71      2.88 o 
   6   1   5       33.10       34.06      4.33 o 
   7   1   5        1.16       -1.50      3.94 o 
   8   1   5       11.70        5.93      4.95 o 
   9   1   5      103.91      102.93      8.89 o 
  10   1   5        1.15       -6.50      6.64 o 
  -8   2   5        0.00       -1.33      4.60 o 
  -7   2   5        2.00       -4.69      4.69 o 
  -6   2   5        3.06        0.97      4.03 o 
  -5   2   5       45.51       41.49      5.22 o 
  -4   2   5      127.23      127.31      6.81 o 
  -3   2   5      339.34      325.57      8.98 o 
  -2   2   5      158.27      153.94      5.88 o 
  -1   2   5       22.93       20.66      2.92 o 
   0   2   5      885.93      997.99      8.12 o 
   1   2   5     1296.87     1417.41     13.54 o 
   2   2   5     1706.78     1860.06     15.92 o 
   3   2   5       83.24       90.19      4.60 o 
   4   2   5      194.55      218.56      7.03 o 
   5   2   5       55.92       57.95      4.82 o 
   6   2   5       61.23       62.06      5.22 o 
   7   2   5       52.61       62.55      5.26 o 
   8   2   5       18.66       28.40      5.13 o 
   9   2   5       95.08      118.77      8.71 o 
  10   2   5        4.98        2.30      5.88 o 
  -8   3   5       16.15       21.14      5.93 o 
  -7   3   5       78.16       71.88      6.81 o 
  -6   3   5        0.70        1.37      4.33 o 
  -5   3   5       16.33       14.77      4.64 o 
  -4   3   5        0.75       -2.96      2.96 o 
  -3   3   5        4.04       -1.46      2.83 o 
  -2   3   5       31.30       32.69      3.49 o 
  -1   3   5      160.40      159.60      5.75 o 
   0   3   5      598.36      704.54      8.25 o 
   1   3   5     8310.15     7943.63    145.49 o 
   2   3   5        7.22        8.09      2.30 o 
   3   3   5      147.48      187.02      6.41 o 
   4   3   5      163.58      157.12      6.41 o 
   5   3   5        1.87        2.83      2.57 o 
   6   3   5        5.50       10.53      2.79 o 
   7   3   5        3.33        1.50      3.36 o 
   8   3   5        7.82        3.85      4.51 o 
   9   3   5       90.28       89.80      8.71 o 
  10   3   5       12.96       16.68      6.02 o 
  -8   4   5        0.33        1.42      5.31 o 
  -7   4   5        0.01       -2.88      5.09 o 
  -6   4   5       86.21       94.79      7.79 o 
  -5   4   5        8.42        3.36      4.11 o 
  -4   4   5       89.40       94.18      6.41 o 
  -3   4   5        3.41        5.04      2.83 o 
  -2   4   5        2.19       -1.19      2.70 o 
  -1   4   5      207.23      196.89      6.64 o 
   0   4   5        0.58        3.13      1.77 o 
   1   4   5       48.22       58.57      4.25 o 
   2   4   5      425.83      482.02      9.16 o 
   3   4   5        4.98        9.82      2.57 o 
   4   4   5        0.70       -0.62      2.61 o 
   5   4   5      118.66      107.53      6.24 o 
   6   4   5        5.22        7.70      3.32 o 
   7   4   5        3.32       -4.42      4.42 o 
   8   4   5      117.00      113.51      8.45 o 
   9   4   5       56.94       54.28      7.83 o 
  10   4   5        0.06       -5.62      5.97 o 
  -8   5   5        0.05       -0.97      5.57 o 
  -7   5   5       91.04       87.72      8.49 o 
  -6   5   5       39.51       44.77      6.64 o 
  -5   5   5       36.06       41.05      5.62 o 
  -4   5   5       96.37       90.24      6.06 o 
  -3   5   5        7.90       14.51      3.23 o 
  -2   5   5      246.24      209.94      7.87 o 
  -1   5   5      482.91      454.29     10.44 o 
   0   5   5       13.58       16.73      3.47 o 
   1   5   5     1429.50     1583.33     17.16 o 
   2   5   5      815.72      958.61     13.58 o 
   3   5   5        1.15        5.22      2.83 o 
   4   5   5       54.26       59.76      4.56 o 
   5   5   5        0.02        3.63      3.85 o 
   6   5   5        0.61       -1.95      3.54 o 
   7   5   5        7.47        9.55      4.07 o 
   8   5   5        2.17        4.03      4.82 o 
   9   5   5        0.25       -4.60      5.71 o 
  10   5   5        0.05       -5.71      5.84 o 
  -7   6   5        1.46       10.93      4.60 o 
  -6   6   5        0.31        0.00      4.51 o 
  -5   6   5      276.71      275.14     11.81 o 
  -4   6   5      153.53      139.16      7.96 o 
  -3   6   5       62.62       60.60      5.79 o 
  -2   6   5       33.01       32.03      4.20 o 
  -1   6   5       15.49       14.33      3.45 o 
   0   6   5       35.91       35.86      2.67 o 
   1   6   5      184.63      183.53      7.03 o 
   2   6   5       29.70       27.87      4.03 o 
   3   6   5      653.25      722.70     13.27 o 
   4   6   5      301.85      326.76     10.09 o 
   5   6   5       28.37       29.28      3.98 o 
   6   6   5        6.18       12.96      3.58 o 
   7   6   5        4.22        5.35      4.51 o 
   8   6   5        2.62        0.40      5.26 o 
   9   6   5        0.03       -4.73      6.24 o 
  10   6   5        9.74        9.73      6.81 o 
  -7   7   5        4.45        9.69      5.62 o 
  -6   7   5        6.84        6.02      4.73 o 
  -5   7   5        9.25        9.16      4.95 o 
  -4   7   5        6.42       -3.72      5.00 o 
  -3   7   5       17.89       25.21      4.07 o 
  -2   7   5      158.74      151.41      7.79 o 
  -1   7   5       11.54        6.81      3.72 o 
   0   7   5        2.94        2.88      2.07 o 
   1   7   5       60.85       71.53      4.87 o 
   2   7   5       22.37       25.79      3.45 o 
   3   7   5       15.85       11.37      3.85 o 
   4   7   5      332.65      355.20     11.06 o 
   5   7   5        0.00       -4.25      4.51 o 
   6   7   5       28.44       33.40      5.40 o 
   7   7   5       23.08       11.28      6.15 o 
   8   7   5        4.15        5.18      5.44 o 
   9   7   5       12.18        8.94      6.33 o 
  -6   8   5        1.04        6.46      4.42 o 
  -5   8   5        0.18        7.03      4.73 o 
  -4   8   5       50.26       49.37      6.46 o 
  -3   8   5      147.38      160.39      8.89 o 
  -2   8   5        0.05        6.46      3.41 o 
  -1   8   5       16.20       15.35      4.25 o 
   0   8   5       19.14       23.46      2.86 o 
   1   8   5        3.04        1.33      3.58 o 
   2   8   5      469.14      464.73     12.70 o 
   3   8   5      322.17      299.69     10.93 o 
   4   8   5      336.92      329.28     11.81 o 
   5   8   5       93.87       99.31      7.87 o 
   6   8   5       77.79       77.68      7.48 o 
   7   8   5      111.44      126.20      9.29 o 
   8   8   5        0.16        4.60      5.40 o 
   9   8   5       41.27       53.30      6.99 o 
  -5   9   5        0.10        0.00      4.91 o 
  -4   9   5       90.57       93.47      8.71 o 
  -3   9   5       74.75       82.98      6.99 o 
  -2   9   5        4.22        5.79      3.63 o 
  -1   9   5       29.28       31.89      5.26 o 
   0   9   5       24.07       27.30      7.45 o 
   1   9   5       14.29       18.31      3.98 o 
   2   9   5       10.31        4.42      3.94 o 
   3   9   5       62.37       67.41      7.12 o 
   4   9   5      242.62      221.13     10.62 o 
   5   9   5      101.40      115.72      8.58 o 
   6   9   5        7.01       15.39      5.75 o 
   7   9   5        0.06       -2.43      5.31 o 
   8   9   5        2.31       -5.31      5.31 o 
   9   9   5        7.88       13.76      6.24 o 
  -5  10   5        0.23       -6.64      6.64 o 
  -4  10   5        0.11       -5.09      5.09 o 
  -3  10   5        1.11        3.67      5.04 o 
  -2  10   5       26.21       11.37      6.46 o 
  -1  10   5      154.22      137.61      9.69 o 
   0  10   5       10.40       10.17      3.62 o 
   1  10   5       37.26       40.21      5.66 o 
   2  10   5      242.95      217.85     10.62 o 
   3  10   5        0.17       -2.70      4.42 o 
   4  10   5       32.80       28.40      6.33 o 
   5  10   5        0.63        8.54      5.57 o 
   6  10   5        0.29       -5.49      5.49 o 
   7  10   5       15.86       26.36      6.72 o 
   8  10   5       11.79       12.30      5.93 o 
  -4  11   5        0.03        3.41      5.35 o 
  -3  11   5       29.39       42.33      7.52 o 
  -2  11   5      109.35      111.38      9.91 o 
  -1  11   5       37.65       35.34      6.99 o 
   0  11   5      218.04      221.63      7.93 o 
   1  11   5      105.73      104.53      8.54 o 
   2  11   5       79.91       69.18      7.92 o 
   3  11   5      105.61      110.67      8.67 o 
   4  11   5        9.19        2.70      5.22 o 
   5  11   5        5.65       -1.64      6.02 o 
   6  11   5       25.95       47.20      7.61 o 
   7  11   5        0.04        3.72      6.28 o 
  -2  12   5       92.87      118.50      9.69 o 
  -1  12   5      110.88      148.23     10.44 o 
   0  12   5        0.83        4.22      3.90 o 
   1  12   5        2.42        0.00      5.57 o 
   2  12   5       11.09       14.82      5.44 o 
   3  12   5        1.44        2.92      5.31 o 
   4  12   5       28.64       29.50      6.50 o 
   5  12   5       12.50       16.06      6.37 o 
   6  12   5       10.94       20.70      6.15 o 
  -1  13   5       19.86       21.01      6.90 o 
   0  13   5        0.03        2.18      3.89 o 
   1  13   5       35.68       45.61      6.90 o 
   2  13   5       16.53       14.16      5.53 o 
   3  13   5        3.26       -3.67      5.49 o 
   4  13   5        3.59       -6.59      6.99 o 
   5  13   5       14.89       12.70      7.21 o 
  -3 -12   6        3.50        6.33      6.24 o 
  -2 -12   6        1.28       10.44      5.88 o 
  -1 -12   6        0.63        7.52      5.22 o 
   0 -12   6        0.45       -0.89      3.94 o 
   1 -12   6        0.00        1.90      6.50 o 
   2 -12   6       26.28       22.69      7.87 o 
  -5 -11   6        2.60       18.22      5.00 o 
  -4 -11   6       15.71       13.49      6.02 o 
  -3 -11   6        0.04        6.24      5.26 o 
  -2 -11   6        8.44        7.74      5.79 o 
  -1 -11   6        1.97        8.05      5.53 o 
   0 -11   6       13.07       10.24      6.81 o 
   1 -11   6       18.73       31.10      6.46 o 
   2 -11   6        0.57       -3.14      6.15 o 
   3 -11   6       10.50       23.84      6.72 o 
  -6 -10   6        5.73        5.88      6.24 o 
  -5 -10   6        8.86       18.67      6.41 o 
  -4 -10   6        5.09        3.01      5.84 o 
  -3 -10   6        0.28       -2.03      5.00 o 
  -2 -10   6        6.39        4.69      5.49 o 
  -1 -10   6       12.94       18.76      5.66 o 
   0 -10   6       23.68       22.21      4.51 o 
   1 -10   6        4.91        9.33      4.78 o 
   2 -10   6        0.55        2.43      5.93 o 
   3 -10   6        3.38        5.93      5.62 o 
   4 -10   6        8.89       21.19      6.55 o 
   5 -10   6       12.85       18.93      6.55 o 
  -6  -9   6        0.01       -0.93      5.35 o 
  -5  -9   6        0.07        5.49      5.26 o 
  -4  -9   6       12.25       12.52      5.31 o 
  -3  -9   6       37.56       33.22      6.33 o 
  -2  -9   6       12.28       14.51      4.87 o 
  -1  -9   6        0.16        0.71      4.42 o 
   0  -9   6      104.14      124.76      6.15 o 
   1  -9   6       42.67       32.87      6.94 o 
   2  -9   6       58.94       63.12      7.92 o 
   3  -9   6        9.88        9.95      5.44 o 
   4  -9   6       10.51        7.79      6.55 o 
   5  -9   6        7.38       19.99      5.79 o 
   6  -9   6        1.71       -3.89      5.79 o 
  -7  -8   6        2.84       -1.90      6.15 o 
  -6  -8   6       21.16       18.40      6.90 o 
  -5  -8   6       13.66       21.90      6.33 o 
  -4  -8   6        1.02       -3.98      5.31 o 
  -3  -8   6       16.52       17.47      5.26 o 
  -2  -8   6       44.07       50.16      5.97 o 
  -1  -8   6       22.64       11.77      5.53 o 
   0  -8   6      105.10      113.87      5.55 o 
   1  -8   6        2.36        1.55      4.33 o 
   2  -8   6      101.08       84.75      7.74 o 
   3  -8   6       51.08       48.04      6.41 o 
   4  -8   6        2.17        7.83      4.33 o 
   5  -8   6        2.87        6.10      4.91 o 
   6  -8   6        0.41       -1.77      5.62 o 
   7  -8   6        1.43        8.36      5.53 o 
  -7  -7   6        2.06       -3.14      5.97 o 
  -6  -7   6       47.64       31.36      8.01 o 
  -5  -7   6       89.98      112.44      8.98 o 
  -4  -7   6        0.23        0.35      4.91 o 
  -3  -7   6       25.13       24.86      5.13 o 
  -2  -7   6      167.53      179.95      8.67 o 
  -1  -7   6        0.13        0.84      3.76 o 
   0  -7   6        0.00        0.54      2.41 o 
   1  -7   6       19.78       22.96      4.78 o 
   2  -7   6      389.98      399.75     12.56 o 
   3  -7   6       26.31       24.90      5.40 o 
   4  -7   6       12.60        5.40      5.00 o 
   5  -7   6       10.93       10.75      4.69 o 
   6  -7   6        1.95        2.48      5.22 o 
   7  -7   6        0.21       -1.37      4.95 o 
  -8  -6   6        1.23        3.36      5.88 o 
  -7  -6   6       24.27       19.20      6.50 o 
  -6  -6   6        2.90        6.86      6.33 o 
  -5  -6   6       35.18       41.54      6.72 o 
  -4  -6   6       97.32      107.62      7.52 o 
  -3  -6   6        4.15        8.98      3.89 o 
  -2  -6   6       47.78       39.46      4.95 o 
  -1  -6   6       92.30       94.00      6.24 o 
   0  -6   6        7.10       19.45      3.56 o 
   1  -6   6        3.56        8.71      3.27 o 
   2  -6   6      146.27      152.26      7.61 o 
   3  -6   6      604.30      602.61     15.22 o 
   4  -6   6        8.48        4.60      4.29 o 
   5  -6   6       45.63       55.78      6.02 o 
   6  -6   6        3.21       -1.90      5.35 o 
   7  -6   6        0.37        5.53      4.91 o 
   8  -6   6        1.69       -3.80      5.57 o 
  -8  -5   6        0.02       -2.79      5.18 o 
  -7  -5   6        3.11        6.55      5.00 o 
  -6  -5   6       87.08       74.58      7.39 o 
  -5  -5   6       23.97       25.35      6.02 o 
  -4  -5   6      925.49      975.95     18.18 o 
  -3  -5   6      154.05      166.37      8.01 o 
  -2  -5   6        9.65        0.97      3.80 o 
  -1  -5   6       66.01       63.79      5.26 o 
   0  -5   6       53.08       59.87     11.46 o 
   1  -5   6        0.73        1.33      2.65 o 
   2  -5   6      324.29      379.27     10.70 o 
   3  -5   6      113.90      111.69      6.99 o 
   4  -5   6        4.09       11.19      3.58 o 
   5  -5   6        2.09        9.38      3.76 o 
   6  -5   6        8.76       14.42      5.00 o 
   7  -5   6       25.41       25.83      6.06 o 
   8  -5   6       26.00       31.01      6.64 o 
  -8  -4   6        2.80        5.40      4.91 o 
  -7  -4   6       24.68       19.37      6.06 o 
  -6  -4   6        9.48       13.89      5.62 o 
  -5  -4   6       17.67       22.60      5.04 o 
  -4  -4   6      244.49      210.03      8.89 o 
  -3  -4   6        1.96        3.85      3.32 o 
  -2  -4   6       10.53       11.50      2.92 o 
  -1  -4   6       30.36       31.27      3.58 o 
   0  -4   6       18.30       19.05      2.23 o 
   1  -4   6      148.09      153.27      6.72 o 
   2  -4   6      356.44      364.58     10.09 o 
   3  -4   6      859.46      924.41     15.13 o 
   4  -4   6      317.78      341.98     11.01 o 
   5  -4   6        0.89        4.91      3.23 o 
   6  -4   6        4.08       -2.61      4.42 o 
   7  -4   6        7.06        2.61      4.69 o 
   8  -4   6        7.94       19.51      5.57 o 
   9  -4   6        8.10       13.49      5.88 o 
  -8  -3   6        1.59       -0.44      4.42 o 
  -7  -3   6        9.48       -0.75      4.95 o 
  -6  -3   6       27.12       30.30      5.22 o 
  -5  -3   6        3.99       11.46      3.76 o 
  -4  -3   6       79.04       70.38      5.88 o 
  -3  -3   6      392.47      409.35     10.84 o 
  -2  -3   6        0.01        1.99      2.61 o 
  -1  -3   6      763.96      891.63     13.05 o 
   0  -3   6       19.98       17.97      3.32 o 
   1  -3   6      245.66      254.17      7.65 o 
   2  -3   6       68.32       64.41      4.33 o 
   3  -3   6      136.51      133.63      6.33 o 
   4  -3   6        6.53       -1.19      3.27 o 
   5  -3   6        1.97        1.86      3.23 o 
   6  -3   6        0.66       -1.24      3.54 o 
   7  -3   6        5.52       -2.83      4.51 o 
   8  -3   6       12.39        9.69      5.13 o 
   9  -3   6        1.14        2.74      5.84 o 
  -8  -2   6        4.75       12.21      5.09 o 
  -7  -2   6       22.13       17.47      5.00 o 
  -6  -2   6        0.94        4.60      3.63 o 
  -5  -2   6       66.32       62.55      5.75 o 
  -4  -2   6       87.44       84.71      6.15 o 
  -3  -2   6      485.69      511.62     11.63 o 
  -2  -2   6      157.05      157.70      6.50 o 
  -1  -2   6      744.94      794.89     11.81 o 
   0  -2   6        8.95       10.38      1.78 o 
   1  -2   6      128.68      130.40      5.53 o 
   2  -2   6      201.49      186.05      6.64 o 
   3  -2   6       17.04       23.18      3.23 o 
   4  -2   6       98.05       96.17      5.62 o 
   5  -2   6       11.61       14.02      3.76 o 
   6  -2   6        4.64        7.83      3.49 o 
   7  -2   6       92.14       66.62      6.50 o 
   8  -2   6        0.04       -1.95      4.03 o 
   9  -2   6        2.11       17.25      4.91 o 
  -8  -1   6        0.04        6.10      4.82 o 
  -7  -1   6        1.04       -2.65      5.00 o 
  -6  -1   6       14.79       14.73      4.29 o 
  -5  -1   6       39.76       34.41      4.91 o 
  -4  -1   6      231.50      251.38      8.76 o 
  -3  -1   6      153.99      160.62      6.86 o 
  -2  -1   6        6.39        5.04      2.70 o 
  -1  -1   6      285.62      321.54      7.96 o 
   0  -1   6        1.88        2.03      1.57 o 
   1  -1   6      573.04      580.71      9.47 o 
   2  -1   6      139.60      152.12      5.53 o 
   3  -1   6       64.23       66.66      4.47 o 
   4  -1   6      338.30      359.41      9.60 o 
   5  -1   6       18.84       16.15      3.67 o 
   6  -1   6        2.43        2.21      3.63 o 
   7  -1   6        2.33        6.10      3.80 o 
   8  -1   6       60.78       71.04      6.68 o 
   9  -1   6        0.03       -5.40      5.40 o 
  10  -1   6        2.76        0.49      6.15 o 
  -8   0   6       24.94       22.78      6.06 o 
  -7   0   6        6.04       11.81      4.20 o 
  -6   0   6        1.82       -0.66      5.66 o 
  -5   0   6       16.93       17.25      3.85 o 
  -4   0   6        4.48        6.28      3.36 o 
  -3   0   6        0.18       -1.46      3.32 o 
  -2   0   6      174.27      192.11      7.03 o 
  -1   0   6       98.98      109.39      4.95 o 
   0   0   6        1.37        0.06      2.00 o 
   1   0   6       17.44       18.80      2.52 o 
   2   0   6      609.76      641.36     10.13 o 
   3   0   6       27.59       26.76      4.64 o 
   4   0   6       18.56       20.22      3.14 o 
   5   0   6      383.29      419.52     11.06 o 
   6   0   6       36.30       38.09      4.82 o 
   7   0   6      130.55      150.57      8.27 o 
   8   0   6       35.14       32.25      5.75 o 
   9   0   6        5.34        6.28      6.10 o 
  10   0   6        1.37        1.90      5.71 o 
  -8   1   6        0.10        7.12      4.47 o 
  -7   1   6        2.45        4.25      4.51 o 
  -6   1   6       24.95       25.39      4.38 o 
  -5   1   6        9.90       12.08      4.11 o 
  -4   1   6       29.34       29.28      4.07 o 
  -3   1   6        9.70        6.10      3.14 o 
  -2   1   6        0.02       -1.46      2.61 o 
  -1   1   6      125.30      129.16      5.35 o 
   0   1   6     1106.10     1270.47      9.77 o 
   1   1   6       71.31       66.04      4.07 o 
   2   1   6       28.25       32.91      3.18 o 
   3   1   6        6.10        9.02      2.26 o 
   4   1   6        7.27       -0.58      2.70 o 
   5   1   6      133.66      137.61      6.59 o 
   6   1   6        6.42        5.79      3.63 o 
   7   1   6      222.27      214.09      9.69 o 
   8   1   6      248.04      253.73     11.63 o 
   9   1   6       38.50       35.39      6.72 o 
  10   1   6        0.04        1.90      5.75 o 
  -8   2   6        9.74        7.74      5.79 o 
  -7   2   6        0.19        4.38      4.73 o 
  -6   2   6        3.21        5.13      4.25 o 
  -5   2   6       90.08       91.26      6.72 o 
  -4   2   6        2.15        2.03      3.32 o 
  -3   2   6       28.51       22.07      3.58 o 
  -2   2   6      386.65      394.04      9.60 o 
  -1   2   6       24.04       20.17      3.18 o 
   0   2   6     1192.97     1379.27     14.58 o 
   1   2   6      411.03      524.44      9.07 o 
   2   2   6      104.67      121.69      5.22 o 
   3   2   6       22.88       23.40      3.01 o 
   4   2   6        6.32       10.13      3.05 o 
   5   2   6       42.46       53.08      4.69 o 
   6   2   6       12.43       10.26      3.45 o 
   7   2   6        4.04       -0.62      3.80 o 
   8   2   6      158.92      180.79      9.47 o 
   9   2   6       73.17       56.40      8.01 o 
  10   2   6        2.20        5.18      5.13 o 
  -8   3   6       38.23       45.07      6.50 o 
  -7   3   6        0.26       -4.91      4.91 o 
  -6   3   6        0.00        7.83      4.16 o 
  -5   3   6       40.38       32.78      4.91 o 
  -4   3   6        3.34        9.38      3.32 o 
  -3   3   6        4.58        8.54      3.85 o 
  -2   3   6       21.42       22.34      3.10 o 
  -1   3   6       51.39       58.39      4.20 o 
   0   3   6      658.29      835.58     11.12 o 
   1   3   6      501.94      643.61     10.53 o 
   2   3   6      532.00      711.64     11.19 o 
   3   3   6      378.39      435.27     10.26 o 
   4   3   6       89.33       89.22      5.35 o 
   5   3   6      154.30      160.04      7.39 o 
   6   3   6       11.83        9.60      3.89 o 
   7   3   6       63.46       61.18      6.06 o 
   8   3   6       18.29       26.76      5.13 o 
   9   3   6       13.16       11.46      6.41 o 
  10   3   6       44.21       46.93      8.18 o 
  -8   4   6        0.15        1.46      5.53 o 
  -7   4   6        0.01        3.85      4.87 o 
  -6   4   6      275.92      271.11     11.81 o 
  -5   4   6       61.76       76.97      6.59 o 
  -4   4   6       10.97       13.36      4.03 o 
  -3   4   6       40.52       45.61      5.04 o 
  -2   4   6       23.72       22.03      3.54 o 
  -1   4   6      128.49      107.67      5.57 o 
   0   4   6        1.76        1.18      2.27 o 
   1   4   6     1265.38     1339.33     15.70 o 
   2   4   6     1364.10     1579.48     17.21 o 
   3   4   6     2518.97     2810.44     23.58 o 
   4   4   6      309.23      336.89      9.51 o 
   5   4   6      110.96      132.79      6.81 o 
   6   4   6       50.48       41.32      5.71 o 
   7   4   6        0.12       -3.98      3.98 o 
   8   4   6       27.10       31.89      5.40 o 
   9   4   6       81.46       82.19      8.18 o 
  10   4   6       10.41       14.69      7.17 o 
  -7   5   6        1.04        4.47      4.20 o 
  -6   5   6        0.63       -6.06      6.06 o 
  -5   5   6       24.55       23.58      6.19 o 
  -4   5   6       13.75       16.76      3.94 o 
  -3   5   6       32.91       33.04      4.20 o 
  -2   5   6       43.33       41.31      4.47 o 
  -1   5   6        2.66        1.50      2.65 o 
   0   5   6       19.45       19.11      2.56 o 
   1   5   6      897.24      965.82     14.20 o 
   2   5   6     1146.97     1233.83     16.06 o 
   3   5   6       88.53       99.75      5.93 o 
   4   5   6        0.62       -0.93      3.23 o 
   5   5   6       92.43      101.25      6.46 o 
   6   5   6       15.50       25.30      4.38 o 
   7   5   6       22.93       18.00      5.44 o 
   8   5   6       27.04       30.57      5.66 o 
   9   5   6        3.20        5.53      5.22 o 
  10   5   6        3.82       -5.79      6.55 o 
  -7   6   6        2.85        2.83      5.44 o 
  -6   6   6        3.38       -4.20      5.49 o 
  -5   6   6       39.71       31.14      6.41 o 
  -4   6   6       68.74       66.40      6.33 o 
  -3   6   6       27.73       27.20      5.31 o 
  -2   6   6       12.29        0.27      4.42 o 
  -1   6   6      312.05      308.58     10.00 o 
   0   6   6        5.14        4.63      2.18 o 
   1   6   6        9.92        9.60      2.92 o 
   2   6   6      190.31      183.00      7.52 o 
   3   6   6      410.52      442.43     11.55 o 
   4   6   6      106.90      110.50      6.81 o 
   5   6   6      224.21      269.48      9.78 o 
   6   6   6      285.32      292.96     11.28 o 
   7   6   6       21.33       26.32      5.53 o 
   8   6   6      178.48      198.92     11.06 o 
   9   6   6       31.17       28.84      7.03 o 
  10   6   6        8.45        1.99      6.46 o 
  -6   7   6        0.79        1.33      5.53 o 
  -5   7   6       43.42       43.48      6.77 o 
  -4   7   6      133.25      126.16      8.85 o 
  -3   7   6       18.16       15.04      4.95 o 
  -2   7   6       42.18       52.06      5.13 o 
  -1   7   6      177.32      175.43      8.32 o 
   0   7   6        0.16        0.88      2.17 o 
   1   7   6      212.62      207.28      8.32 o 
   2   7   6       59.16       60.69      5.13 o 
   3   7   6      208.44      205.38      8.67 o 
   4   7   6      557.46      586.11     14.33 o 
   5   7   6       85.15       93.11      7.21 o 
   6   7   6       78.75       91.70      7.61 o 
   7   7   6      108.48      100.99      9.25 o 
   8   7   6        0.52       -2.83      5.93 o 
   9   7   6        0.00        3.18      5.22 o 
  -6   8   6        0.31       10.09      4.78 o 
  -5   8   6        7.56       12.03      5.22 o 
  -4   8   6        0.84        8.14      4.20 o 
  -3   8   6       25.67       20.04      5.22 o 
  -2   8   6       31.48       25.43      5.35 o 
  -1   8   6       62.88       54.45      5.71 o 
   0   8   6       73.49       67.69      4.31 o 
   1   8   6      127.63      109.04      7.43 o 
   2   8   6       14.49       11.55      4.69 o 
   3   8   6      167.38      160.84      8.27 o 
   4   8   6      185.31      225.11      9.91 o 
   5   8   6       31.38       36.05      6.28 o 
   6   8   6       26.32       36.18      6.46 o 
   7   8   6        0.15       -1.15      5.75 o 
   8   8   6       14.11        5.97      6.19 o 
   9   8   6       18.47       24.15      6.72 o 
  -5   9   6        0.00       -0.44      4.95 o 
  -4   9   6       18.75       25.74      5.49 o 
  -3   9   6       33.17       40.52      6.15 o 
  -2   9   6      241.58      234.58     11.06 o 
  -1   9   6      228.01      214.45     10.35 o 
   0   9   6      157.98      153.02      9.20 o 
   1   9   6       63.53       67.24      6.15 o 
   2   9   6      390.33      378.74     12.92 o 
   3   9   6       17.89       11.28      5.04 o 
   4   9   6       31.95       33.35      5.62 o 
   5   9   6       44.32       42.07      6.86 o 
   6   9   6        0.26        3.01      5.62 o 
   7   9   6       25.34       27.03      7.03 o 
   8   9   6        0.24        6.77      5.13 o 
  -4  10   6        8.82       19.77      5.18 o 
  -3  10   6       53.15       58.43      7.03 o 
  -2  10   6       67.28       62.15      7.56 o 
  -1  10   6        2.74        4.07      5.13 o 
   0  10   6        2.61        2.83      3.49 o 
   1  10   6       49.32       58.21      6.55 o 
   2  10   6       84.57       67.10      8.32 o 
   3  10   6       50.00       50.78      6.33 o 
   4  10   6        0.74       -5.09      5.09 o 
   5  10   6       21.83       24.28      5.49 o 
   6  10   6       12.70       21.50      6.64 o 
   7  10   6       85.67      108.46     10.09 o 
   8  10   6        0.02        4.78      5.44 o 
  -3  11   6        0.30       -5.97      5.97 o 
  -2  11   6       13.31       13.45      6.41 o 
  -1  11   6       13.86       20.13      5.97 o 
   0  11   6      184.49      192.70      8.19 o 
   1  11   6      106.05      130.05      9.07 o 
   2  11   6        1.22       -4.20      5.13 o 
   3  11   6       10.26        8.09      5.93 o 
   4  11   6        2.28        1.99      5.31 o 
   5  11   6       20.73       39.01      5.88 o 
   6  11   6       74.93       90.28      9.78 o 
   7  11   6        9.47       11.32      7.61 o 
  -2  12   6        4.97       16.23      5.18 o 
  -1  12   6       16.61       25.88      6.81 o 
   0  12   6       19.12       13.11      4.50 o 
   1  12   6       21.10       20.44      6.50 o 
   2  12   6       26.85       24.51      6.46 o 
   3  12   6        0.78        5.13      5.44 o 
   4  12   6        5.68       -0.44      5.93 o 
   5  12   6        1.77        5.00      5.44 o 
   6  12   6        0.33        8.63      6.41 o 
   0  13   6       35.09       41.63      6.28 o 
   1  13   6        4.17        3.32      5.57 o 
   2  13   6        0.67        3.72      5.18 o 
   3  13   6        1.44        0.00      5.40 o 
   4  13   6        7.95       12.47      6.15 o 
  -1 -12   7        0.83        2.96      5.35 o 
   0 -12   7        0.69       -4.40      4.40 o 
  -4 -11   7        0.23       -6.59      6.59 o 
  -3 -11   7        0.03        0.93      5.18 o 
  -2 -11   7        0.68        0.00      5.66 o 
  -1 -11   7       10.45        8.01      5.88 o 
   0 -11   7        4.16        3.30      4.22 o 
   1 -11   7       33.49       28.00      8.45 o 
   2 -11   7       26.23       31.14      7.96 o 
   3 -11   7        0.01       -3.41      6.06 o 
  -5 -10   7        0.01       11.50      5.88 o 
  -4 -10   7        0.06       -1.37      5.57 o 
  -3 -10   7        8.78       11.10      5.97 o 
  -2 -10   7        9.27        1.24      5.49 o 
  -1 -10   7       66.36       80.42      8.09 o 
   0 -10   7        0.03       -2.53      3.95 o 
   1 -10   7       19.73       20.44      6.50 o 
   2 -10   7       92.47      123.10      9.33 o 
   3 -10   7        2.81       10.57      5.31 o 
   4 -10   7        2.56       -0.93      6.37 o 
  -6  -9   7        0.66       -3.36      6.64 o 
  -5  -9   7        2.43        0.44      5.57 o 
  -4  -9   7        3.81       11.59      5.13 o 
  -3  -9   7       10.85        5.88      6.19 o 
  -2  -9   7        9.17        4.11      5.35 o 
  -1  -9   7       54.48       60.78      7.25 o 
   0  -9   7       46.52       47.06      5.00 o 
   1  -9   7       40.51       35.43      6.77 o 
   2  -9   7       47.70       37.78      7.17 o 
   3  -9   7        9.15       10.84      5.57 o 
   4  -9   7        2.26        3.41      5.75 o 
   5  -9   7        7.62        5.04      6.24 o 
  -6  -8   7        0.93       -5.44      6.06 o 
  -5  -8   7       11.77       14.91      6.19 o 
  -4  -8   7        2.88        5.00      5.26 o 
  -3  -8   7       56.88       56.00      7.48 o 
  -2  -8   7       62.01       63.17      6.86 o 
  -1  -8   7       84.45       74.89      7.79 o 
   0  -8   7       43.75       50.53      4.58 o 
   1  -8   7       37.99       39.63      5.75 o 
   2  -8   7      145.76      137.83      9.47 o 
   3  -8   7        3.18       -0.35      4.78 o 
   4  -8   7        1.16        7.39      4.69 o 
   5  -8   7       29.06       40.87      6.46 o 
   6  -8   7        0.54        6.90      5.35 o 
  -7  -7   7        6.75        8.98      6.55 o 
  -6  -7   7        0.70        5.53      6.19 o 
  -5  -7   7      217.73      206.53     12.12 o 
  -4  -7   7       28.93       39.41      6.24 o 
  -3  -7   7       26.54       27.69      5.18 o 
  -2  -7   7      172.34      158.98      9.20 o 
  -1  -7   7       34.17       37.47      5.79 o 
   0  -7   7        5.49        3.95      3.85 o 
   1  -7   7       96.74      101.61      7.39 o 
   2  -7   7       24.72       26.41      5.79 o 
   3  -7   7       10.05       19.11      4.69 o 
   4  -7   7       16.82       21.98      5.71 o 
   5  -7   7        0.92        0.40      4.87 o 
   6  -7   7        7.02        6.81      5.79 o 
   7  -7   7       18.87       21.19      6.99 o 
  -7  -6   7        9.11       14.86      6.10 o 
  -6  -6   7        0.06       -4.03      5.35 o 
  -5  -6   7      147.84      139.52      9.64 o 
  -4  -6   7       14.39        7.30      5.22 o 
  -3  -6   7       18.57       11.24      4.47 o 
  -2  -6   7       81.63       80.11      6.33 o 
  -1  -6   7       11.70       17.12      3.49 o 
   0  -6   7       29.06       33.87      6.39 o 
   1  -6   7       66.00       54.76      5.49 o 
   2  -6   7      164.65      168.58      8.58 o 
   3  -6   7       52.70       64.49      6.46 o 
   4  -6   7        0.47        5.49      3.94 o 
   5  -6   7       24.93       27.74      6.15 o 
   6  -6   7       28.76       36.27      6.28 o 
   7  -6   7        7.09        7.92      5.79 o 
   8  -6   7        8.51       19.11      7.03 o 
  -8  -5   7        0.48        1.46      6.02 o 
  -7  -5   7       25.03       30.34      6.33 o 
  -6  -5   7        0.24       -3.85      5.31 o 
  -5  -5   7      264.35      250.59     11.99 o 
  -4  -5   7      140.46      158.67      8.98 o 
  -3  -5   7       14.91       25.35      4.82 o 
  -2  -5   7        0.07        0.53      3.32 o 
  -1  -5   7        3.81       -0.97      2.88 o 
   0  -5   7        0.01       -2.30      2.30 o 
   1  -5   7       49.51       46.67      4.95 o 
   2  -5   7       34.38       30.12      4.82 o 
   3  -5   7       63.25       58.04      6.10 o 
   4  -5   7        0.18        3.54      3.76 o 
   5  -5   7       56.40       63.30      6.28 o 
   6  -5   7        0.02       -4.38      4.64 o 
   7  -5   7       22.00       21.37      5.93 o 
   8  -5   7        0.39        1.86      5.71 o 
  -8  -4   7        1.61       -0.93      5.66 o 
  -7  -4   7        2.78       -6.06      6.06 o 
  -6  -4   7       52.70       36.76      7.30 o 
  -5  -4   7       24.35       15.48      5.09 o 
  -4  -4   7      262.89      254.26     10.57 o 
  -3  -4   7        0.48        0.00      3.54 o 
  -2  -4   7        3.25        2.39      3.14 o 
  -1  -4   7        0.03        4.73      2.74 o 
   0  -4   7        3.13        0.02      2.09 o 
   1  -4   7        0.31        5.04      2.79 o 
   2  -4   7       58.73       58.74      5.40 o 
   3  -4   7       89.48       85.73      6.19 o 
   4  -4   7       14.26       17.43      3.98 o 
   5  -4   7        3.64        2.74      3.76 o 
   6  -4   7       52.23       53.66      6.15 o 
   7  -4   7        0.37       -4.56      4.56 o 
   8  -4   7        0.79        6.99      5.00 o 
   9  -4   7        0.97       -3.45      5.75 o 
  -8  -3   7        1.72        1.86      5.31 o 
  -7  -3   7       12.37       16.41      5.40 o 
  -6  -3   7        0.72       -3.98      4.33 o 
  -5  -3   7       29.74       26.63      4.73 o 
  -4  -3   7       20.22       28.53      4.60 o 
  -3  -3   7       51.04       45.52      5.57 o 
  -2  -3   7        4.67        6.06      3.23 o 
  -1  -3   7       31.23       30.34      3.72 o 
   0  -3   7      151.53      139.84      4.64 o 
   1  -3   7      533.61      529.44     11.59 o 
   2  -3   7      106.93      106.47      5.79 o 
   3  -3   7       18.13       17.69      3.41 o 
   4  -3   7       14.13       14.86      3.67 o 
   5  -3   7        0.72        2.57      3.01 o 
   6  -3   7       99.02      104.35      7.34 o 
   7  -3   7       11.93        2.92      6.02 o 
   8  -3   7        3.77        1.64      5.44 o 
   9  -3   7       11.88        6.59      6.37 o 
  -8  -2   7        6.41        4.60      5.35 o 
  -7  -2   7       37.70       53.35      6.94 o 
  -6  -2   7        7.42       10.62      4.73 o 
  -5  -2   7       20.52       23.49      4.51 o 
  -4  -2   7        3.43        2.17      3.36 o 
  -3  -2   7        5.42       -0.22      3.58 o 
  -2  -2   7      139.74      161.68      6.94 o 
  -1  -2   7       22.99       23.93      3.72 o 
   0  -2   7      147.42      171.27      5.91 o 
   1  -2   7       31.88       36.45      3.54 o 
   2  -2   7        4.29        7.70      2.65 o 
   3  -2   7       55.76       53.57      4.42 o 
   4  -2   7       74.70       85.99      5.84 o 
   5  -2   7       16.40       13.05      3.98 o 
   6  -2   7        4.05        0.31      3.72 o 
   7  -2   7        4.75        5.57      5.00 o 
   8  -2   7        9.10        2.79      5.26 o 
   9  -2   7        2.00       -3.63      5.40 o 
  -8  -1   7        3.31        4.11      4.82 o 
  -7  -1   7        8.80        5.22      5.40 o 
  -6  -1   7       10.70       13.31      5.53 o 
  -5  -1   7        5.33       -0.31      3.72 o 
  -4  -1   7        4.31       -3.72      3.72 o 
  -3  -1   7       11.42       10.48      3.41 o 
  -2  -1   7      114.66      115.23      5.84 o 
  -1  -1   7      453.29      505.16     10.79 o 
   0  -1   7       21.27       20.37      3.05 o 
   1  -1   7       43.44       44.94      3.80 o 
   2  -1   7       17.57       18.80      3.14 o 
   3  -1   7      123.72      143.19      6.33 o 
   4  -1   7        3.86        8.01      3.05 o 
   5  -1   7       26.59       29.19      4.47 o 
   6  -1   7      181.69      185.83      8.71 o 
   7  -1   7        1.23       -4.03      4.33 o 
   8  -1   7      150.49      150.04      9.55 o 
   9  -1   7       42.49       46.53      7.52 o 
  -8   0   7        5.67        6.46      5.49 o 
  -7   0   7        0.18       -5.57      5.57 o 
  -6   0   7        0.03        8.45      3.54 o 
  -5   0   7        2.90        7.65      3.36 o 
  -4   0   7      106.90      107.53      6.81 o 
  -3   0   7        3.60        3.45      2.74 o 
  -2   0   7        6.96        7.52      2.43 o 
  -1   0   7      621.16      654.71     11.37 o 
   0   0   7      481.76      526.28      7.02 o 
   1   0   7       20.24       18.36      2.74 o 
   2   0   7      171.71      178.00      6.55 o 
   3   0   7      280.93      288.90      8.49 o 
   4   0   7      355.44      389.09     10.62 o 
   5   0   7       52.56       48.08      5.00 o 
   6   0   7        0.09        1.42      3.63 o 
   7   0   7        0.54        4.56      4.25 o 
   8   0   7      108.48      102.40      8.49 o 
   9   0   7        1.97       -3.01      5.62 o 
  10   0   7        1.42        6.86      5.40 o 
  -8   1   7       13.46        4.69      6.24 o 
  -7   1   7       49.30       58.57      7.17 o 
  -6   1   7       18.92       17.83      4.91 o 
  -5   1   7       26.93       34.72      4.29 o 
  -4   1   7        3.43       -2.70      3.49 o 
  -3   1   7      110.25      101.12      6.33 o 
  -2   1   7       23.26       21.76      3.32 o 
  -1   1   7      122.86      118.64      5.93 o 
   0   1   7     1233.30     1340.62     11.01 o 
   1   1   7      910.15     1025.75     13.36 o 
   2   1   7        0.03        0.71      2.26 o 
   3   1   7      363.54      365.20      9.11 o 
   4   1   7      405.55      430.58     10.53 o 
   5   1   7       79.49       72.81      5.31 o 
   6   1   7        7.06        1.37      4.16 o 
   7   1   7        0.50        1.90      4.07 o 
   8   1   7        2.43        2.57      4.95 o 
   9   1   7        8.41       17.30      5.35 o 
  10   1   7        0.11       -5.31      6.68 o 
  -8   2   7        3.47       12.43      5.00 o 
  -7   2   7       30.86       20.13      6.64 o 
  -6   2   7        2.41        5.84      4.07 o 
  -5   2   7        2.94        3.49      3.49 o 
  -4   2   7       49.45       50.74      5.26 o 
  -3   2   7       53.26       48.57      4.73 o 
  -2   2   7      414.01      423.41     10.53 o 
  -1   2   7       11.30       11.19      3.10 o 
   0   2   7      531.42      542.72      7.33 o 
   1   2   7      163.44      193.53      6.68 o 
   2   2   7     3200.98     3856.41     26.23 o 
   3   2   7       37.01       37.56      3.98 o 
   4   2   7      580.98      689.70     12.65 o 
   5   2   7      782.62      848.51     15.04 o 
   6   2   7        9.90       13.85      3.98 o 
   7   2   7       19.85       20.70      4.87 o 
   8   2   7      115.38       95.41      8.36 o 
   9   2   7        1.95        2.92      5.71 o 
  10   2   7       17.26       11.01      7.21 o 
  -8   3   7        3.64        3.94      5.71 o 
  -7   3   7        4.10        9.07      4.91 o 
  -6   3   7        6.41        4.91      4.56 o 
  -5   3   7        0.43       -4.20      4.20 o 
  -4   3   7        1.64        4.07      3.76 o 
  -3   3   7       23.74       37.02      4.29 o 
  -2   3   7       31.60       22.38      3.63 o 
  -1   3   7      175.16      187.91      7.17 o 
   0   3   7     1119.36     1232.04     10.96 o 
   1   3   7     1653.20     1819.50     18.49 o 
   2   3   7        4.89        5.35      3.10 o 
   3   3   7      171.84      176.41      6.99 o 
   4   3   7       23.09       28.13      3.72 o 
   5   3   7        0.66        0.49      3.14 o 
   6   3   7        8.74       12.34      4.07 o 
   7   3   7        0.40       -2.57      4.42 o 
   8   3   7       24.52       16.15      5.66 o 
   9   3   7        0.03       11.32      5.00 o 
  10   3   7       30.12       21.06      7.34 o 
  -7   4   7        5.68        9.42      4.87 o 
  -6   4   7        7.47        2.79      5.31 o 
  -5   4   7       10.76       10.79      4.11 o 
  -4   4   7        0.09       -3.67      3.72 o 
  -3   4   7       41.76       44.72      4.69 o 
  -2   4   7      291.67      297.17      9.73 o 
  -1   4   7       53.36       56.18      4.60 o 
   0   4   7       47.05       59.82      3.26 o 
   1   4   7        4.25        0.97      2.70 o 
   2   4   7     1994.85     2154.97     21.01 o 
   3   4   7        0.30       -1.24      2.83 o 
   4   4   7       15.65        7.79      3.80 o 
   5   4   7       41.71       38.53      5.09 o 
   6   4   7       35.54       31.45      5.22 o 
   7   4   7       89.09       94.09      6.94 o 
   8   4   7       98.48       98.91      8.76 o 
   9   4   7       86.06       83.65      8.89 o 
  10   4   7        4.55       -6.77      6.86 o 
  -7   5   7        0.63        1.90      5.00 o 
  -6   5   7        0.04        1.24      5.26 o 
  -5   5   7       67.30       72.41      6.94 o 
  -4   5   7       29.29       31.54      5.75 o 
  -3   5   7        2.34       -4.20      4.20 o 
  -2   5   7       40.36       45.65      5.09 o 
  -1   5   7       51.82       55.82      4.73 o 
   0   5   7      435.49      439.87      7.90 o 
   1   5   7        9.58        8.76      3.05 o 
   2   5   7       91.47       98.69      5.93 o 
   3   5   7        0.63       -0.88      3.10 o 
   4   5   7       40.00       35.03      4.64 o 
   5   5   7       48.37       61.44      5.53 o 
   6   5   7      159.41      152.21      8.45 o 
   7   5   7       10.38        5.40      5.22 o 
   8   5   7       53.86       35.21      7.65 o 
   9   5   7       40.47       41.58      7.96 o 
  10   5   7        0.11       13.71      5.18 o 
  -6   6   7       40.52       47.99      7.34 o 
  -5   6   7       10.08       13.71      5.66 o 
  -4   6   7        4.71        3.14      4.73 o 
  -3   6   7       23.55       18.45      4.82 o 
  -2   6   7      176.82      180.70      8.14 o 
  -1   6   7       55.55       52.51      5.18 o 
   0   6   7        0.20       -0.14      2.22 o 
   1   6   7       60.36       55.38      4.82 o 
   2   6   7       73.45       78.47      5.62 o 
   3   6   7        0.40        7.12      3.54 o 
   4   6   7       92.53      106.34      7.25 o 
   5   6   7       10.73       12.83      4.73 o 
   6   6   7        4.40        6.33      4.51 o 
   7   6   7      137.30      154.95      9.64 o 
   8   6   7        6.88        9.91      5.93 o 
   9   6   7       17.07       19.15      6.46 o 
  -6   7   7        2.62        8.40      5.13 o 
  -5   7   7        0.80        0.00      4.91 o 
  -4   7   7       87.61       90.99      7.79 o 
  -3   7   7      302.01      328.26     11.90 o 
  -2   7   7      370.59      355.73     12.39 o 
  -1   7   7      351.52      378.87     11.68 o 
   0   7   7       37.67       34.22      3.94 o 
   1   7   7       51.06       61.66      5.44 o 
   2   7   7        0.93        3.67      3.05 o 
   3   7   7        1.02       -0.80      3.76 o 
   4   7   7        0.24        1.42      4.07 o 
   5   7   7       18.34       18.40      5.31 o 
   6   7   7      392.73      457.21     14.55 o 
   7   7   7       20.72       20.04      7.52 o 
   8   7   7       49.88       40.12      7.25 o 
   9   7   7       17.35       23.09      6.46 o 
  -5   8   7        2.74       -4.42      4.42 o 
  -4   8   7       91.18      102.05      8.89 o 
  -3   8   7       16.65       15.17      5.57 o 
  -2   8   7       33.59       41.80      5.49 o 
  -1   8   7      369.18      391.96     12.39 o 
   0   8   7      356.76      371.25      8.57 o 
   1   8   7       14.73        9.02      4.91 o 
   2   8   7        3.76        7.25      3.72 o 
   3   8   7       11.48       10.97      4.11 o 
   4   8   7       34.09       32.91      5.62 o 
   5   8   7       69.76       76.17      7.39 o 
   6   8   7      105.62      133.19      9.42 o 
   7   8   7        4.64       12.21      5.40 o 
   8   8   7        3.77       -2.61      6.72 o 
   9   8   7        0.84        8.67      5.53 o 
  -5   9   7        0.65        6.28      5.04 o 
  -4   9   7        0.51       -1.33      4.91 o 
  -3   9   7        0.52       -2.03      5.35 o 
  -2   9   7       22.44       22.43      6.02 o 
  -1   9   7      181.98      223.21     10.17 o 
   0   9   7      268.48      272.17      8.11 o 
   1   9   7       24.42       13.27      5.71 o 
   2   9   7       20.03       24.77      5.09 o 
   3   9   7        0.03        5.22      4.16 o 
   4   9   7        0.03       -3.05      4.60 o 
   5   9   7       67.05       87.72      8.18 o 
   6   9   7       95.89      113.86      9.47 o 
   7   9   7        6.03        7.96      6.10 o 
   8   9   7        1.82        1.37      6.02 o 
  -4  10   7       21.92       28.71      6.41 o 
  -3  10   7        5.00        8.80      4.87 o 
  -2  10   7       57.74       58.26      7.30 o 
  -1  10   7      154.40      174.64      9.60 o 
   0  10   7       21.17       21.41      4.42 o 
   1  10   7      111.01       94.48      8.27 o 
   2  10   7       42.95       35.65      6.28 o 
   3  10   7        1.50        1.46      4.91 o 
   4  10   7       40.03       20.48      6.94 o 
   5  10   7        0.72        3.14      5.35 o 
   6  10   7        0.06        2.92      5.62 o 
   7  10   7       17.79       16.15      6.59 o 
   8  10   7       29.94       39.50      8.05 o 
  -3  11   7        5.15        1.46      5.35 o 
  -2  11   7        1.16       -4.07      5.22 o 
  -1  11   7       15.44       19.20      5.75 o 
   0  11   7       20.46       19.62      4.07 o 
   1  11   7       13.94        1.19      5.71 o 
   2  11   7        4.78       -5.22      5.22 o 
   3  11   7       45.87       50.16      6.94 o 
   4  11   7       24.30       21.23      6.86 o 
   5  11   7        9.99       13.23      6.46 o 
   6  11   7        4.25       -0.44      6.59 o 
   7  11   7       12.13       14.46      7.56 o 
  -1  12   7        1.89        8.94      5.53 o 
   0  12   7       34.34       48.42      5.05 o 
   1  12   7       12.50       13.62      5.40 o 
   2  12   7        5.71        3.49      5.79 o 
   3  12   7        2.98       -1.33      5.53 o 
   4  12   7        5.48        4.03      5.53 o 
   5  12   7        0.01        9.78      6.19 o 
   6  12   7        1.66       -6.81      6.81 o 
   1  13   7        0.00        0.49      5.97 o 
   2  13   7        1.26        7.70      5.22 o 
   3  13   7        0.12        2.88      5.40 o 
   4  13   7        4.20        6.37      5.53 o 
  -3 -11   8        0.68       -2.48      5.79 o 
  -2 -11   8        0.23       -5.79      5.79 o 
  -1 -11   8        1.25       -2.83      5.62 o 
   0 -11   8        0.14        2.88      3.70 o 
   1 -11   8       56.47       49.68      9.38 o 
   2 -11   8        0.38        0.00      6.50 o 
  -4 -10   8        0.23       -5.71      5.71 o 
  -3 -10   8        2.35       11.32      5.66 o 
  -2 -10   8        3.41        1.33      6.02 o 
  -1 -10   8       12.44       17.12      5.97 o 
   0 -10   8        1.53        2.70      5.31 o 
   1 -10   8        4.43       11.63      5.93 o 
   2 -10   8        0.07        0.00      5.84 o 
   3 -10   8        0.95       -6.55      6.55 o 
   4 -10   8        0.43       -6.37      6.37 o 
  -5  -9   8        6.11        6.10      6.46 o 
  -4  -9   8        0.02        1.77      5.35 o 
  -3  -9   8       21.60       26.67      6.50 o 
  -2  -9   8        6.62        0.40      6.28 o 
  -1  -9   8       15.08       19.51      5.93 o 
   0  -9   8       40.47       35.29      4.70 o 
   1  -9   8       25.84       19.95      6.10 o 
   2  -9   8        2.71       -5.62      5.79 o 
   3  -9   8        6.47        8.40      6.28 o 
   4  -9   8        0.69       -1.33      5.18 o 
   5  -9   8        6.50       11.94      6.41 o 
  -6  -8   8        5.54       11.50      6.10 o 
  -5  -8   8        5.23       -2.65      6.28 o 
  -4  -8   8        4.56        6.94      5.18 o 
  -3  -8   8       28.80       34.15      6.24 o 
  -2  -8   8        0.65       -5.49      5.49 o 
  -1  -8   8       62.80       55.03      7.74 o 
   0  -8   8        1.93       -4.83      9.31 o 
   1  -8   8       10.17        5.31      5.13 o 
   2  -8   8        1.31       -2.92      5.04 o 
   3  -8   8        1.28        4.20      4.60 o 
   4  -8   8        1.15        4.91      6.77 o 
   5  -8   8        6.06        4.38      5.75 o 
   6  -8   8        1.25        4.29      6.24 o 
  -6  -7   8        4.47       -6.68      6.68 o 
  -5  -7   8        1.36       -0.84      6.06 o 
  -4  -7   8       20.62       22.07      6.10 o 
  -3  -7   8       41.99       39.01      6.10 o 
  -2  -7   8        2.55       -4.69      5.04 o 
  -1  -7   8      105.71      105.59      7.65 o 
   0  -7   8        0.03        3.63      3.98 o 
   1  -7   8       68.87       68.30      6.72 o 
   2  -7   8        2.46        3.32      4.60 o 
   3  -7   8        4.27       -1.06      4.82 o 
   4  -7   8       36.05       35.92      6.15 o 
   5  -7   8        0.26       -4.07      4.78 o 
   6  -7   8       16.72       27.47      6.15 o 
   7  -7   8       17.56       29.73      6.86 o 
  -7  -6   8        0.06        3.80      6.10 o 
  -6  -6   8        0.10       -3.89      6.10 o 
  -5  -6   8       22.90       17.96      6.72 o 
  -4  -6   8        0.01       -0.71      4.78 o 
  -3  -6   8       35.56       32.29      5.79 o 
  -2  -6   8       11.99       18.84      4.82 o 
  -1  -6   8       27.34       23.98      5.04 o 
   0  -6   8        6.79        5.37      6.68 o 
   1  -6   8       17.47       16.37      4.60 o 
   2  -6   8      136.43      130.58      7.87 o 
   3  -6   8       74.61       63.21      6.68 o 
   4  -6   8        1.11        8.58      4.20 o 
   5  -6   8       38.24       41.49      6.59 o 
   6  -6   8        1.62        2.48      5.44 o 
   7  -6   8        2.39        9.55      5.53 o 
  -7  -5   8        0.02       -4.16      5.71 o 
  -6  -5   8        2.88       -0.40      5.62 o 
  -5  -5   8        0.24       -4.82      5.66 o 
  -4  -5   8       60.11       64.80      7.17 o 
  -3  -5   8       53.25       48.26      5.35 o 
  -2  -5   8        8.18       10.57      3.80 o 
  -1  -5   8       17.17       12.52      4.29 o 
   0  -5   8       21.85       25.53      2.95 o 
   1  -5   8       37.15       44.23      4.91 o 
   2  -5   8       57.03       70.24      5.71 o 
   3  -5   8      102.70       95.19      7.08 o 
   4  -5   8       37.57       41.36      5.71 o 
   5  -5   8       18.45       16.28      5.62 o 
   6  -5   8        7.88        3.45      5.00 o 
   7  -5   8        0.35       -5.09      5.09 o 
   8  -5   8       10.88       17.16      5.84 o 
  -7  -4   8        9.84       15.17      5.75 o 
  -6  -4   8        3.02        8.76      4.82 o 
  -5  -4   8        7.23       10.66      4.25 o 
  -4  -4   8        0.23        4.47      5.26 o 
  -3  -4   8       18.83       23.71      4.42 o 
  -2  -4   8        2.50        2.12      3.14 o 
  -1  -4   8       88.49       97.67      6.02 o 
   0  -4   8       41.13       39.35      3.24 o 
   1  -4   8       22.20       20.26      4.11 o 
   2  -4   8       27.55       28.75      4.16 o 
   3  -4   8        5.79        8.85      3.80 o 
   4  -4   8       19.50       18.09      5.13 o 
   5  -4   8        3.87        0.00      4.51 o 
   6  -4   8       20.85       23.31      5.40 o 
   7  -4   8        5.00        2.83      5.13 o 
   8  -4   8       10.96        3.14      6.64 o 
  -8  -3   8        0.54       -0.97      5.35 o 
  -7  -3   8       12.33        9.60      5.71 o 
  -6  -3   8        6.27        6.59      4.51 o 
  -5  -3   8       35.99       27.78      5.62 o 
  -4  -3   8        0.33        3.67      3.80 o 
  -3  -3   8       18.38       18.71      4.64 o 
  -2  -3   8      125.10      123.68      6.86 o 
  -1  -3   8      119.83      122.44      6.59 o 
   0  -3   8      260.15      271.94      6.49 o 
   1  -3   8      115.53      104.53      6.10 o 
   2  -3   8       29.47       31.19      4.25 o 
   3  -3   8      103.72      106.07      6.28 o 
   4  -3   8        0.70       -3.58      3.58 o 
   5  -3   8       36.29       35.30      5.22 o 
   6  -3   8       13.02        9.47      4.82 o 
   7  -3   8      182.48      167.60     10.13 o 
   8  -3   8       16.69       24.06      5.97 o 
   9  -3   8        2.72        8.71      5.84 o 
  -8  -2   8        2.29       -2.92      6.41 o 
  -7  -2   8        2.45       -3.01      5.26 o 
  -6  -2   8        0.84        5.71      4.42 o 
  -5  -2   8        0.14        1.02      3.63 o 
  -4  -2   8        6.61        9.51      3.67 o 
  -3  -2   8       19.45       20.13      4.07 o 
  -2  -2   8      201.04      200.60      8.09 o 
  -1  -2   8       94.18      102.93      5.93 o 
   0  -2   8      103.07       97.03      7.10 o 
   1  -2   8        0.90       -2.30      2.88 o 
   2  -2   8      204.04      211.93      7.92 o 
   3  -2   8        2.63        3.01      2.79 o 
   4  -2   8        6.93        9.95      3.80 o 
   5  -2   8       13.39       15.66      3.85 o 
   6  -2   8       20.73       19.91      4.47 o 
   7  -2   8       41.22       45.07      6.41 o 
   8  -2   8        3.90        4.11      4.60 o 
   9  -2   8        0.47        0.49      5.84 o 
  -8  -1   8       11.20       10.66      6.24 o 
  -7  -1   8       25.60       26.98      5.97 o 
  -6  -1   8       12.37       19.60      5.53 o 
  -5  -1   8       39.73       49.01      5.62 o 
  -4  -1   8        0.49        9.07      3.80 o 
  -3  -1   8      100.26       90.86      6.59 o 
  -2  -1   8       82.92       94.53      5.88 o 
  -1  -1   8      260.62      253.60      8.32 o 
   0  -1   8      103.82      123.96      4.38 o 
   1  -1   8      189.91      185.61      6.99 o 
   2  -1   8       81.02       82.63      5.18 o 
   3  -1   8       59.30       67.86      4.91 o 
   4  -1   8       20.66       23.09      3.89 o 
   5  -1   8        0.05        1.90      3.23 o 
   6  -1   8       11.66        6.15      4.07 o 
   7  -1   8       52.15       56.71      6.02 o 
   8  -1   8        7.54        7.96      5.71 o 
   9  -1   8        0.03        0.88      5.49 o 
  -8   0   8        5.67        6.33      5.22 o 
  -7   0   8        1.17        6.86      4.42 o 
  -6   0   8       25.15       25.66      5.44 o 
  -5   0   8       17.22       17.25      5.04 o 
  -4   0   8        1.26       -3.94      3.94 o 
  -3   0   8      127.27      137.30      7.03 o 
  -2   0   8        2.40        1.15      3.05 o 
  -1   0   8        8.26       16.50      3.36 o 
   0   0   8      396.00      442.01      8.45 o 
   1   0   8      682.24      741.81     12.43 o 
   2   0   8      168.66      160.35      6.72 o 
   3   0   8      332.80      344.14      9.73 o 
   4   0   8      902.16      971.39     15.84 o 
   5   0   8      105.82      111.29      6.72 o 
   6   0   8       82.67       72.99      6.41 o 
   7   0   8       59.35       48.04      6.28 o 
   8   0   8        0.83       -5.18      5.18 o 
   9   0   8        0.12       -3.54      5.35 o 
  -7   1   8        0.25        6.55      4.82 o 
  -6   1   8        0.98       -4.20      4.60 o 
  -5   1   8        0.04        1.68      4.11 o 
  -4   1   8       35.85       38.31      4.82 o 
  -3   1   8        6.04        3.36      3.76 o 
  -2   1   8       64.68       65.29      5.31 o 
  -1   1   8       11.10        8.63      3.05 o 
   0   1   8       99.02      113.51      5.73 o 
   1   1   8      160.11      134.61      6.06 o 
   2   1   8        9.29        5.88      2.79 o 
   3   1   8      155.37      143.85      6.55 o 
   4   1   8      106.15      108.20      6.64 o 
   5   1   8      162.00      184.50      8.32 o 
   6   1   8       90.00       82.36      6.59 o 
   7   1   8       12.98        9.73      4.91 o 
   8   1   8       32.56       27.87      6.50 o 
   9   1   8        3.32        9.55      5.49 o 
  10   1   8       13.35        6.90      6.41 o 
  -7   2   8        2.30       -4.95      4.95 o 
  -6   2   8        6.55        1.55      4.47 o 
  -5   2   8        2.14        7.56      3.80 o 
  -4   2   8       52.16       56.18      5.53 o 
  -3   2   8      159.77      158.23      7.83 o 
  -2   2   8        0.02       -2.83      3.45 o 
  -1   2   8      315.34      318.75      9.33 o 
   0   2   8       19.72       23.00      5.64 o 
   1   2   8      476.38      508.43     11.24 o 
   2   2   8        0.00        5.57      2.57 o 
   3   2   8      131.95      143.67      6.50 o 
   4   2   8       29.37       37.16      4.29 o 
   5   2   8      371.92      361.44     11.90 o 
   6   2   8        1.32        5.00      3.67 o 
   7   2   8       45.55       49.98      6.37 o 
   8   2   8      206.15      199.94     10.97 o 
   9   2   8        0.00        8.63      5.44 o 
  10   2   8        0.34       -4.91      6.28 o 
  -7   3   8        0.00        3.67      5.04 o 
  -6   3   8        6.73       -2.03      4.20 o 
  -5   3   8        3.37        5.35      4.03 o 
  -4   3   8        0.81        1.55      3.49 o 
  -3   3   8       43.96       32.51      5.26 o 
  -2   3   8       45.20       51.71      4.91 o 
  -1   3   8       32.41       32.38      4.11 o 
   0   3   8        0.00        1.14      1.99 o 
   1   3   8       56.22       60.73      4.87 o 
   2   3   8      119.29      117.88      5.93 o 
   3   3   8        0.78        6.99      3.01 o 
   4   3   8       28.32       19.46      4.64 o 
   5   3   8       72.92       77.01      5.97 o 
   6   3   8      154.59      186.89      9.07 o 
   7   3   8        0.83       -1.02      4.69 o 
   8   3   8        0.12       -0.75      5.18 o 
   9   3   8       19.14       23.36      6.19 o 
  10   3   8        0.28        3.94      5.66 o 
  -7   4   8        6.87        0.49      6.06 o 
  -6   4   8        5.98       13.45      5.18 o 
  -5   4   8       20.89       18.93      5.09 o 
  -4   4   8       36.39       42.47      5.62 o 
  -3   4   8      197.50      204.32      9.47 o 
  -2   4   8       81.75       81.70      6.06 o 
  -1   4   8        0.01        1.68      3.18 o 
   0   4   8      269.02      269.33      7.12 o 
   1   4   8       11.12        8.32      3.27 o 
   2   4   8      144.78      145.80      6.90 o 
   3   4   8        6.29        1.15      3.94 o 
   4   4   8       65.46       69.05      6.64 o 
   5   4   8      285.74      282.48     10.66 o 
   6   4   8      210.89      224.76     10.04 o 
   7   4   8       67.59       83.47      7.52 o 
   8   4   8      135.22      123.64      9.82 o 
   9   4   8        1.63        8.32      5.26 o 
  10   4   8       19.01       26.14      7.61 o 
  -6   5   8        7.88       13.18      5.26 o 
  -5   5   8       65.66       68.83      7.52 o 
  -4   5   8      136.05      118.50      8.54 o 
  -3   5   8      311.34      309.69     11.55 o 
  -2   5   8      745.26      784.54     16.76 o 
  -1   5   8       30.28       30.61      4.78 o 
   0   5   8       17.02       12.02      2.67 o 
   1   5   8       96.74      106.47      6.15 o 
   2   5   8       15.76       17.03      3.63 o 
   3   5   8      120.56      134.30      7.25 o 
   4   5   8       19.07       18.58      4.25 o 
   5   5   8      506.17      546.83     14.55 o 
   6   5   8      121.87      129.39      8.14 o 
   7   5   8      351.70      392.01     13.67 o 
   8   5   8       31.23       33.26      6.99 o 
   9   5   8        3.39        9.33      5.93 o 
  -6   6   8       12.35       24.59      6.19 o 
  -5   6   8      105.74      107.76      9.11 o 
  -4   6   8       25.32       27.51      5.62 o 
  -3   6   8        0.06        3.36      4.60 o 
  -2   6   8      534.93      520.29     14.73 o 
  -1   6   8      574.53      598.32     14.73 o 
   0   6   8        3.16        6.02      2.56 o 
   1   6   8       27.83       22.12      4.56 o 
   2   6   8       17.09       11.81      4.03 o 
   3   6   8        2.54        5.79      4.03 o 
   4   6   8      267.17      271.60     10.48 o 
   5   6   8      339.91      362.99     11.94 o 
   6   6   8       13.19       16.23      5.71 o 
   7   6   8        1.32        4.78      5.40 o 
   8   6   8       22.67       28.22      6.55 o 
   9   6   8        1.36       -1.37      5.75 o 
  -6   7   8        0.05        1.46      5.57 o 
  -5   7   8       65.82       77.28      7.96 o 
  -4   7   8       37.55       42.20      6.15 o 
  -3   7   8       19.02        7.96      5.84 o 
  -2   7   8      401.50      430.05     13.67 o 
  -1   7   8      338.45      310.44     12.03 o 
   0   7   8       10.95       10.20      3.22 o 
   1   7   8       42.39       53.92      5.66 o 
   2   7   8       26.56       23.31      4.82 o 
   3   7   8        4.73       14.95      3.27 o 
   4   7   8       32.13       36.45      5.18 o 
   5   7   8      152.38      173.97      9.86 o 
   6   7   8      218.88      264.35     12.08 o 
   7   7   8       29.28       40.39      6.06 o 
   8   7   8       43.82       56.22      7.79 o 
   9   7   8        1.45        7.56      5.75 o 
  -5   8   8        0.22        1.42      5.22 o 
  -4   8   8        0.00       -3.85      5.18 o 
  -3   8   8       16.37       14.46      5.53 o 
  -2   8   8      129.22      143.54      9.25 o 
  -1   8   8        0.94        4.38      4.29 o 
   0   8   8      116.63      106.48      5.82 o 
   1   8   8      346.29      317.60     12.03 o 
   2   8   8       37.34       42.55      5.44 o 
   3   8   8       28.80       33.26      5.26 o 
   4   8   8       45.04       48.30      7.08 o 
   5   8   8       38.66       43.97      6.59 o 
   6   8   8        9.27       14.55      6.02 o 
   7   8   8       69.32       83.74      8.27 o 
   8   8   8        0.01        8.49      6.86 o 
   9   8   8        0.14       -6.64      6.64 o 
  -4   9   8        0.50        0.44      4.69 o 
  -3   9   8       20.04       26.76      5.93 o 
  -2   9   8        0.89       -5.18      5.18 o 
  -1   9   8       59.11       58.39      6.99 o 
   0   9   8       23.16       13.65      4.29 o 
   1   9   8       17.16       15.39      5.13 o 
   2   9   8      113.82      108.86      7.96 o 
   3   9   8       10.25       12.03      4.91 o 
   4   9   8        0.57        5.35      3.76 o 
   5   9   8        3.98        2.61      5.04 o 
   6   9   8      131.13      147.48     10.31 o 
   7   9   8        5.67        9.51      5.75 o 
   8   9   8        1.65        5.66      5.75 o 
  -3  10   8       17.62       24.02      5.49 o 
  -2  10   8        2.40        3.45      5.00 o 
  -1  10   8       62.61       69.36      7.61 o 
   0  10   8       33.62       37.11      8.54 o 
   1  10   8       62.73       64.80      7.08 o 
   2  10   8        1.74       -4.47      4.73 o 
   3  10   8       11.83       17.69      5.13 o 
   4  10   8        5.35       -0.40      5.09 o 
   5  10   8        1.20       -0.80      5.31 o 
   6  10   8       53.00       76.48      7.87 o 
   7  10   8        7.59       16.15      6.86 o 
  -2  11   8        8.48       11.77      5.66 o 
  -1  11   8       13.57        6.24      7.08 o 
   0  11   8       31.62       36.97      5.00 o 
   1  11   8        5.11        4.56      5.26 o 
   2  11   8       36.93       42.73      6.77 o 
   3  11   8       21.44       22.34      6.64 o 
   4  11   8        0.62        1.28      5.53 o 
   5  11   8        0.78        3.10      5.40 o 
   6  11   8        5.22       -5.97      5.97 o 
  -1  12   8        9.45        6.81      5.66 o 
   0  12   8        2.36        8.73      4.22 o 
   1  12   8        7.97        9.11      6.06 o 
   2  12   8        0.71        5.88      4.95 o 
   3  12   8       10.46       19.51      5.88 o 
   4  12   8        1.55        0.00      5.79 o 
   5  12   8        9.05       11.01      6.90 o 
   0 -11   9       16.07       10.92      9.62 o 
  -3 -10   9        0.02       -6.24      6.24 o 
  -2 -10   9        3.39        8.36      5.88 o 
  -1 -10   9        0.51       -0.88      6.06 o 
   0 -10   9        0.51       -2.40      4.31 o 
   1 -10   9        1.45       -2.74      5.88 o 
   2 -10   9        5.55        3.72      5.97 o 
   3 -10   9        2.12        1.46      5.97 o 
  -4  -9   9        1.95       -3.76      6.24 o 
  -3  -9   9        2.72       -2.21      5.79 o 
  -2  -9   9       46.43       43.48      7.17 o 
  -1  -9   9        9.59        6.64      5.84 o 
   0  -9   9        0.38        0.57      8.65 o 
   1  -9   9       11.84        4.56      5.75 o 
   2  -9   9        4.14        9.78      6.06 o 
   3  -9   9        1.18        1.33      5.49 o 
   4  -9   9        2.88       -1.86      6.59 o 
  -5  -8   9        5.15        9.38      6.02 o 
  -4  -8   9        0.06       -2.17      5.49 o 
  -3  -8   9        0.19        6.15      4.47 o 
  -2  -8   9       36.72       34.95      6.59 o 
  -1  -8   9        1.31       -1.50      4.87 o 
   0  -8   9       13.95       13.82      4.14 o 
   1  -8   9        0.93       -5.57      5.57 o 
   2  -8   9        4.03       -0.40      5.40 o 
   3  -8   9        1.02        0.40      5.26 o 
   4  -8   9        5.04        9.02      5.71 o 
   5  -8   9        1.36        5.53      5.40 o 
  -6  -7   9        1.66        7.70      5.97 o 
  -5  -7   9        0.12       -0.44      5.93 o 
  -4  -7   9        0.45        3.27      5.35 o 
  -3  -7   9        0.59        2.70      4.69 o 
  -2  -7   9        2.64        6.15      4.51 o 
  -1  -7   9        5.26        1.77      5.04 o 
   0  -7   9        2.48       -0.12      3.30 o 
   1  -7   9        0.11       -4.87      5.09 o 
   2  -7   9       66.37       66.22      7.25 o 
   3  -7   9       12.13       11.55      5.09 o 
   4  -7   9        0.11       -1.59      4.87 o 
   5  -7   9        0.64        1.28      5.04 o 
   6  -7   9        0.25       -3.72      5.26 o 
  -6  -6   9        1.73       -5.53      6.28 o 
  -5  -6   9        1.86        5.04      4.82 o 
  -4  -6   9        0.01        0.75      4.73 o 
  -3  -6   9        2.98       11.77      4.25 o 
  -2  -6   9       23.25       21.54      5.40 o 
  -1  -6   9        0.40        0.31      3.98 o 
   0  -6   9        5.10        9.47      2.89 o 
   1  -6   9       10.39       14.29      4.25 o 
   2  -6   9       22.17       16.94      5.04 o 
   3  -6   9       30.54       30.79      6.37 o 
   4  -6   9       42.84       28.44      6.81 o 
   5  -6   9       11.27        9.47      5.53 o 
   6  -6   9        0.93       -0.88      5.13 o 
   7  -6   9        2.40       -2.39      6.37 o 
  -7  -5   9        4.79        0.97      6.90 o 
  -6  -5   9        0.49       11.46      5.00 o 
  -5  -5   9       11.35       13.98      6.15 o 
  -4  -5   9        0.91        6.19      4.87 o 
  -3  -5   9        5.02        7.39      4.38 o 
  -2  -5   9        8.07        8.80      3.72 o 
  -1  -5   9       15.65       12.56      4.69 o 
   0  -5   9       14.51       14.62      2.94 o 
   1  -5   9        5.86        5.53      4.16 o 
   2  -5   9        4.77       -3.89      4.38 o 
   3  -5   9       45.27       54.50      6.24 o 
   4  -5   9      102.15       99.88      8.09 o 
   5  -5   9       16.16       18.71      5.35 o 
   6  -5   9       61.33       59.19      7.34 o 
   7  -5   9        0.07        0.88      5.26 o 
  -7  -4   9       13.55       21.85      6.94 o 
  -6  -4   9        0.49       -1.68      4.95 o 
  -5  -4   9       19.61       30.65      5.66 o 
  -4  -4   9       46.99       58.65      6.77 o 
  -3  -4   9      148.22      139.60      9.33 o 
  -2  -4   9        4.14        9.42      3.63 o 
  -1  -4   9       44.65       51.53      5.31 o 
   0  -4   9        7.23        8.66      2.83 o 
   1  -4   9      156.11      141.68      7.92 o 
   2  -4   9        0.10        0.58      3.80 o 
   3  -4   9        7.75       12.25      3.94 o 
   4  -4   9       13.53       14.42      4.64 o 
   5  -4   9       22.13       18.18      5.75 o 
   6  -4   9       33.94       28.35      6.33 o 
   7  -4   9        0.27       -5.18      5.18 o 
   8  -4   9        4.15       -6.10      6.10 o 
  -7  -3   9        7.30       23.75      6.10 o 
  -6  -3   9       27.74       35.70      6.77 o 
  -5  -3   9        1.30       -2.61      4.33 o 
  -4  -3   9      181.51      185.43      9.95 o 
  -3  -3   9       64.23       61.84      5.93 o 
  -2  -3   9       12.37        8.09      4.33 o 
  -1  -3   9       22.98       25.43      4.16 o 
   0  -3   9       57.79       55.32      3.63 o 
   1  -3   9       13.93       15.57      4.42 o 
   2  -3   9        2.57        5.18      3.49 o 
   3  -3   9       12.42       10.09      3.36 o 
   4  -3   9        5.62       13.80      3.49 o 
   5  -3   9       21.52       21.28      5.31 o 
   6  -3   9       77.46       62.19      7.87 o 
   7  -3   9        0.69       -5.57      5.57 o 
   8  -3   9        0.56        0.88      5.62 o 
  -7  -2   9       16.33       14.69      6.68 o 
  -6  -2   9        1.58        0.84      4.51 o 
  -5  -2   9       14.49       18.53      5.44 o 
  -4  -2   9        5.40        6.19      4.25 o 
  -3  -2   9       65.23       63.87      6.46 o 
  -2  -2   9      135.91      122.13      7.34 o 
  -1  -2   9      174.55      197.55      8.40 o 
   0  -2   9      311.04      327.63      8.76 o 
   1  -2   9       34.42       33.88      4.07 o 
   2  -2   9      142.55      147.12      7.52 o 
   3  -2   9       31.33       32.34      4.56 o 
   4  -2   9       46.42       54.41      5.35 o 
   5  -2   9       34.09       32.11      5.49 o 
   6  -2   9        9.57       14.29      4.47 o 
   7  -2   9        1.86        7.25      4.60 o 
   8  -2   9       13.56        9.42      6.46 o 
   9  -2   9       20.91       11.10      7.25 o 
  -7  -1   9        0.44        3.67      5.31 o 
  -6  -1   9        2.01        2.43      5.13 o 
  -5  -1   9        0.07        1.46      4.38 o 
  -4  -1   9       34.12       36.49      5.88 o 
  -3  -1   9       16.82       22.12      4.42 o 
  -2  -1   9        1.31        2.08      3.01 o 
  -1  -1   9        8.64       12.34      3.14 o 
   0  -1   9       89.39      102.48      4.38 o 
   1  -1   9      205.92      205.38      8.18 o 
   2  -1   9       86.09       91.30      5.71 o 
   3  -1   9        6.78        5.13      3.63 o 
   4  -1   9       90.73       96.65      6.72 o 
   5  -1   9       88.09       73.30      6.59 o 
   6  -1   9       36.39       48.79      5.88 o 
   7  -1   9       48.85       39.37      6.10 o 
   8  -1   9        0.80        8.32      5.00 o 
   9  -1   9        4.95        0.49      6.10 o 
  -7   0   9        0.04        0.93      4.82 o 
  -6   0   9        0.71       -0.80      4.95 o 
  -5   0   9       30.47       28.35      5.84 o 
  -4   0   9       80.62      102.40      7.17 o 
  -3   0   9        4.93        0.84      4.51 o 
  -2   0   9      122.27      117.09      6.94 o 
  -1   0   9       13.23       11.19      3.58 o 
   0   0   9       25.73       51.98      4.97 o 
   1   0   9      170.63      175.39      7.21 o 
   2   0   9       28.58       33.09      3.94 o 
   3   0   9      112.58       93.56      6.99 o 
   4   0   9      534.31      533.51     13.31 o 
   5   0   9       13.91       13.09      4.20 o 
   6   0   9       14.64       12.43      4.95 o 
   7   0   9       59.99       42.64      6.46 o 
   8   0   9        0.96       -2.83      5.22 o 
   9   0   9        4.06       -0.44      5.22 o 
  -7   1   9        2.61        4.16      4.87 o 
  -6   1   9       21.48       21.72      6.02 o 
  -5   1   9       14.48        7.61      5.13 o 
  -4   1   9       41.91       44.77      5.71 o 
  -3   1   9       23.05       18.40      4.64 o 
  -2   1   9       14.34       15.31      3.85 o 
  -1   1   9       25.19       19.07      3.89 o 
   0   1   9       65.04       67.61      3.58 o 
   1   1   9        0.64       -1.55      2.96 o 
   2   1   9        8.43        8.01      2.74 o 
   3   1   9       27.57       21.59      4.25 o 
   4   1   9       84.93      102.27      6.24 o 
   5   1   9        9.61        6.99      4.11 o 
   6   1   9       81.99       96.79      7.03 o 
   7   1   9       12.92        8.09      5.04 o 
   8   1   9       13.78       21.90      5.53 o 
   9   1   9        0.27       -4.03      5.35 o 
  -7   2   9        0.20        1.90      5.13 o 
  -6   2   9        2.48        2.92      4.47 o 
  -5   2   9        9.74       12.25      4.29 o 
  -4   2   9       67.35       64.54      6.90 o 
  -3   2   9       55.17       69.40      6.15 o 
  -2   2   9      139.56      147.26      7.52 o 
  -1   2   9      190.60      204.36      8.23 o 
   0   2   9      133.14      121.22      6.28 o 
   1   2   9        7.43       10.26      3.63 o 
   2   2   9       92.05      100.10      6.10 o 
   3   2   9       14.74       12.52      3.63 o 
   4   2   9      473.21      462.25     12.21 o 
   5   2   9      243.04      261.74     10.00 o 
   6   2   9        4.23       -1.55      4.64 o 
   7   2   9       92.65      103.46      8.01 o 
   8   2   9       31.04       40.74      6.46 o 
   9   2   9       20.13       19.64      6.94 o 
  -7   3   9        0.68       -2.92      5.57 o 
  -6   3   9        3.06        1.73      5.04 o 
  -5   3   9       79.53       70.73      7.30 o 
  -4   3   9       43.65       40.47      5.66 o 
  -3   3   9      445.68      446.86     13.93 o 
  -2   3   9       10.30        4.95      4.33 o 
  -1   3   9       43.31       48.35      4.91 o 
   0   3   9        0.04       -3.42      3.42 o 
   1   3   9      309.27      299.25      9.69 o 
   2   3   9      106.10       92.80      6.50 o 
   3   3   9       14.38        5.57      3.72 o 
   4   3   9      523.46      538.51     13.45 o 
   5   3   9      105.80      111.03      7.70 o 
   6   3   9      482.21      451.99     14.16 o 
   7   3   9       57.83       61.04      7.30 o 
   8   3   9        2.84        6.72      5.22 o 
   9   3   9       90.42      107.31      9.16 o 
  -6   4   9        0.71        3.14      5.13 o 
  -5   4   9        0.00        2.39      4.47 o 
  -4   4   9       10.84       12.78      5.44 o 
  -3   4   9      471.69      460.83     14.07 o 
  -2   4   9      457.15      466.76     13.71 o 
  -1   4   9      194.00      184.90      8.58 o 
   0   4   9       79.32       70.72      4.38 o 
   1   4   9      385.83      398.38     11.28 o 
   2   4   9        7.45       15.13      3.23 o 
   3   4   9      132.69      141.64      7.17 o 
   4   4   9      492.27      458.05     12.92 o 
   5   4   9      116.89      129.70      8.14 o 
   6   4   9       67.14       55.78      7.21 o 
   7   4   9       46.13       51.00      6.33 o 
   8   4   9        0.22       -0.80      5.88 o 
   9   4   9       26.69       15.35      6.94 o 
  -6   5   9       31.05       24.24      7.39 o 
  -5   5   9       18.35       24.20      6.10 o 
  -4   5   9       70.15       75.55      7.39 o 
  -3   5   9      530.36      573.46     16.01 o 
  -2   5   9      362.32      349.41     12.74 o 
  -1   5   9      751.64      775.78     16.63 o 
   0   5   9        1.04        2.85      2.66 o 
   1   5   9       28.11       31.49      4.64 o 
   2   5   9      252.67      241.70      9.25 o 
   3   5   9       72.78       89.71      6.02 o 
   4   5   9       42.45       47.95      5.40 o 
   5   5   9      307.94      308.23     11.55 o 
   6   5   9       67.95       66.00      7.21 o 
   7   5   9      134.52      146.86     10.04 o 
   8   5   9        2.27        2.48      5.97 o 
   9   5   9        7.36       11.50      6.50 o 
  -6   6   9        5.24        3.94      6.15 o 
  -5   6   9        9.25       10.57      6.02 o 
  -4   6   9        4.59       10.70      5.09 o 
  -3   6   9       23.26       18.00      5.93 o 
  -2   6   9        1.65        5.26      4.16 o 
  -1   6   9       82.89       84.75      7.65 o 
   0   6   9     1042.70     1065.83     26.14 o 
   1   6   9       99.69       88.60      6.46 o 
   2   6   9      150.69      136.46      7.74 o 
   3   6   9      239.62      218.65     10.13 o 
   4   6   9       30.08       30.83      4.82 o 
   5   6   9        4.48       10.57      4.42 o 
   6   6   9      186.71      195.07     10.35 o 
   7   6   9        2.50        4.60      4.60 o 
   8   6   9        2.31       -0.44      5.57 o 
   9   6   9        4.16        9.42      6.46 o 
  -5   7   9       69.00       94.71      9.60 o 
  -4   7   9       37.84       44.81      7.30 o 
  -3   7   9       24.95       18.49      5.75 o 
  -2   7   9       77.90       69.18      7.30 o 
  -1   7   9       21.74       17.56      4.91 o 
   0   7   9       26.65       25.69     10.37 o 
   1   7   9        0.29        0.31      3.58 o 
   2   7   9       36.95       32.95      5.66 o 
   3   7   9       29.70       29.24      5.00 o 
   4   7   9        9.99        8.01      4.73 o 
   5   7   9      122.26      119.12      8.85 o 
   6   7   9        6.29       -3.67      5.79 o 
   7   7   9        1.51       -5.13      5.13 o 
   8   7   9        0.12       -0.88      5.49 o 
   9   7   9        0.69       -5.93      5.93 o 
  -4   8   9        4.35       -5.88      5.97 o 
  -3   8   9        0.03       -5.26      5.26 o 
  -2   8   9       61.80       76.75      6.86 o 
  -1   8   9       17.31       11.15      5.97 o 
   0   8   9      249.65      244.23      7.91 o 
   1   8   9       25.99       23.58      5.44 o 
   2   8   9       72.77       71.04      7.08 o 
   3   8   9        0.14        3.98      4.33 o 
   4   8   9       27.77       41.76      5.93 o 
   5   8   9       61.30       79.71      7.25 o 
   6   8   9       81.97       80.29      8.71 o 
   7   8   9       11.80       -1.28      6.59 o 
   8   8   9       12.79        7.39      6.37 o 
  -4   9   9        6.65        6.81      6.24 o 
  -3   9   9        2.85        5.40      4.38 o 
  -2   9   9        0.00        1.24      4.82 o 
  -1   9   9       82.08       96.30      7.92 o 
   0   9   9        8.69        7.27      4.02 o 
   1   9   9       91.65       81.26      8.09 o 
   2   9   9        5.62        1.06      5.57 o 
   3   9   9       13.92        6.55      5.71 o 
   4   9   9        7.34       10.84      4.82 o 
   5   9   9       10.28        8.63      5.31 o 
   6   9   9        0.00        5.84      5.22 o 
   7   9   9       19.98       13.40      6.86 o 
   8   9   9        0.95       -1.95      6.24 o 
  -3  10   9       12.17       12.12      6.72 o 
  -2  10   9       35.50       48.83      6.81 o 
  -1  10   9        6.72       17.91      4.78 o 
   0  10   9       14.21       11.27      4.16 o 
   1  10   9        6.58       11.10      4.73 o 
   2  10   9      106.50      107.58      8.85 o 
   3  10   9        0.52        2.39      4.73 o 
   4  10   9        6.03        8.49      5.22 o 
   5  10   9        1.52       -3.80      5.53 o 
   6  10   9        2.15        3.14      5.57 o 
   7  10   9        7.51        5.22      6.90 o 
  -2  11   9        6.30       10.31      6.64 o 
  -1  11   9        3.33       -1.86      5.84 o 
   0  11   9        0.04        2.72      3.71 o 
   1  11   9        0.08        5.22      4.87 o 
   2  11   9        0.00        3.01      5.49 o 
   3  11   9        7.24        3.89      6.10 o 
   4  11   9       41.56       47.11      7.61 o 
   5  11   9       18.22       24.20      7.03 o 
   6  11   9        0.01        0.49      5.75 o 
   0  12   9       13.31       11.03      4.86 o 
   1  12   9        0.22        2.83      5.49 o 
   2  12   9        5.03        2.83      5.62 o 
   3  12   9        6.04        6.10      6.10 o 
   4  12   9        0.33       -4.78      5.93 o 
  -2 -10  10        0.08       -6.24      6.24 o 
  -1 -10  10        3.35        5.31      6.68 o 
   0 -10  10        0.44       -2.15      4.33 o 
   1 -10  10        0.04       -3.85      5.75 o 
   2 -10  10        0.64       -3.45      6.24 o 
  -3  -9  10        0.06        7.12      5.40 o 
  -2  -9  10        3.02       10.04      5.97 o 
  -1  -9  10        1.24        4.91      5.53 o 
   0  -9  10        4.28        4.52      4.62 o 
   1  -9  10        0.00        9.73      5.40 o 
   2  -9  10        0.05        0.44      5.35 o 
   3  -9  10        3.77        4.69      5.35 o 
   4  -9  10        0.07        0.00      6.15 o 
  -4  -8  10        3.42        0.49      6.59 o 
  -3  -8  10        1.69        0.88      5.13 o 
  -2  -8  10       15.43       16.46      6.33 o 
  -1  -8  10        9.72       19.29      5.57 o 
   0  -8  10       20.58       27.04      4.49 o 
   1  -8  10        3.27       -5.49      5.49 o 
   2  -8  10        0.76        0.84      5.04 o 
   3  -8  10        0.10        1.28      5.35 o 
   4  -8  10        0.05        5.00      5.31 o 
   5  -8  10        0.95        1.95      6.02 o 
  -5  -7  10        0.06       -2.83      5.66 o 
  -4  -7  10       12.00       16.68      6.10 o 
  -3  -7  10        0.47        1.24      5.09 o 
  -2  -7  10        4.92        4.69      5.35 o 
  -1  -7  10        0.41        4.16      4.82 o 
   0  -7  10       24.61       23.43      4.19 o 
   1  -7  10        0.41       -2.26      4.95 o 
   2  -7  10        5.28        6.90      5.31 o 
   3  -7  10       11.49       19.07      5.53 o 
   4  -7  10       14.73       18.89      6.55 o 
   5  -7  10       10.70       15.70      6.19 o 
   6  -7  10        0.01        6.28      5.04 o 
  -6  -6  10        0.95        5.40      5.75 o 
  -5  -6  10        1.22        5.84      5.40 o 
  -4  -6  10        0.41       11.19      5.13 o 
  -3  -6  10        5.01        0.40      5.31 o 
  -2  -6  10       24.13       12.83      5.57 o 
  -1  -6  10       10.10       19.68      4.73 o 
   0  -6  10       47.13       52.77      4.71 o 
   1  -6  10        1.53       14.86      4.07 o 
   2  -6  10        1.63        3.89      4.20 o 
   3  -6  10        1.02        2.92      4.25 o 
   4  -6  10        8.72       13.23      5.71 o 
   5  -6  10       13.69        5.44      6.33 o 
   6  -6  10        0.05        3.63      5.35 o 
  -6  -5  10        0.02        1.90      6.10 o 
  -5  -5  10       14.85       15.48      6.15 o 
  -4  -5  10        9.32        9.47      5.22 o 
  -3  -5  10        0.20        5.84      4.42 o 
  -2  -5  10        6.08        5.13      4.87 o 
  -1  -5  10       80.24       74.84      6.90 o 
   0  -5  10       37.34       33.10      4.07 o 
   1  -5  10        0.07        3.54      3.89 o 
   2  -5  10        6.27        4.56      4.47 o 
   3  -5  10       29.94       28.62      6.33 o 
   4  -5  10       26.40       34.02      5.84 o 
   5  -5  10       21.00       24.20      5.97 o 
   6  -5  10        0.82       -5.75      5.75 o 
   7  -5  10       13.27       14.91      6.41 o 
  -6  -4  10        2.38       -1.37      6.10 o 
  -5  -4  10        1.44       -5.53      5.53 o 
  -4  -4  10       62.57       62.68      7.43 o 
  -3  -4  10       76.90       64.63      6.90 o 
  -2  -4  10       21.67       19.77      4.91 o 
  -1  -4  10       34.01       28.35      5.13 o 
   0  -4  10        6.32        4.48      2.91 o 
   1  -4  10       27.96       31.58      5.09 o 
   2  -4  10        0.50       -0.31      3.98 o 
   3  -4  10       91.21      107.40      7.48 o 
   4  -4  10       64.93       46.36      7.21 o 
   5  -4  10        0.25        1.46      4.64 o 
   6  -4  10       13.52        9.60      5.62 o 
   7  -4  10       16.83        7.96      5.84 o 
   8  -4  10        9.30       -3.89      6.41 o 
  -6  -3  10        3.37        4.47      5.66 o 
  -5  -3  10        6.31       14.86      5.04 o 
  -4  -3  10       51.07       49.23      6.55 o 
  -3  -3  10        9.37        5.35      4.73 o 
  -2  -3  10       54.94       62.15      6.15 o 
  -1  -3  10        8.00        5.26      3.80 o 
   0  -3  10       30.95       33.49      3.66 o 
   1  -3  10        6.33        4.47      3.63 o 
   2  -3  10       90.52       71.93      6.68 o 
   3  -3  10        5.48        9.55      3.89 o 
   4  -3  10      171.94      166.94      8.80 o 
   5  -3  10        0.74        0.00      4.64 o 
   6  -3  10       16.36       11.37      5.18 o 
   7  -3  10        3.14        3.76      5.09 o 
   8  -3  10        2.17        6.99      6.02 o 
  -7  -2  10        1.92        5.88      6.02 o 
  -6  -2  10        9.36        8.36      6.10 o 
  -5  -2  10       21.59       34.28      5.84 o 
  -4  -2  10        2.44        0.35      4.87 o 
  -3  -2  10        3.28        6.81      4.60 o 
  -2  -2  10       18.36       13.71      4.78 o 
  -1  -2  10       17.20       14.82      4.03 o 
   0  -2  10       28.64       26.63      5.37 o 
   1  -2  10        0.34        3.98      2.74 o 
   2  -2  10        6.27        8.67      3.45 o 
   3  -2  10      146.50      134.07      7.79 o 
   4  -2  10      162.41      166.14      8.58 o 
   5  -2  10        7.59       -0.31      5.35 o 
   6  -2  10       45.38       47.15      6.02 o 
   7  -2  10        3.60        8.45      5.35 o 
   8  -2  10       25.73       36.36      5.53 o 
  -7  -1  10       10.20       13.18      6.02 o 
  -6  -1  10       13.23        8.27      5.88 o 
  -5  -1  10        3.20        2.74      5.04 o 
  -4  -1  10        8.19        3.14      5.04 o 
  -3  -1  10        0.04       -3.49      4.07 o 
  -2  -1  10       13.63       11.94      4.73 o 
  -1  -1  10       36.24       42.95      4.91 o 
   0  -1  10        0.10       -1.80      2.55 o 
   1  -1  10        0.55       -0.27      3.36 o 
   2  -1  10       10.58        5.97      3.80 o 
   3  -1  10        1.83       -4.03      4.03 o 
   4  -1  10        4.21        2.03      4.82 o 
   5  -1  10       16.81       18.36      5.13 o 
   6  -1  10       72.08       77.23      7.12 o 
   7  -1  10       23.59       31.49      5.53 o 
   8  -1  10        0.21        6.94      4.47 o 
   9  -1  10        0.01       -0.97      5.93 o 
  -7   0  10       10.57       10.75      5.84 o 
  -6   0  10        1.16        6.55      4.73 o 
  -5   0  10       31.65       33.88      5.75 o 
  -4   0  10       16.94       22.34      5.40 o 
  -3   0  10      186.74      172.43      9.20 o 
  -2   0  10      118.73      106.56      7.08 o 
  -1   0  10      106.48      100.46      6.90 o 
   0   0  10       45.98       43.02      5.17 o 
   1   0  10        3.15        1.77      3.85 o 
   2   0  10      214.05      190.12      8.40 o 
   3   0  10      225.29      220.20      8.85 o 
   4   0  10      164.30      145.75      8.98 o 
   5   0  10       61.13       61.93      8.85 o 
   6   0  10        0.07       -4.56      4.56 o 
   7   0  10        3.77       -4.82      4.82 o 
   8   0  10        6.43       -0.84      5.84 o 
   9   0  10        2.36       -4.29      6.02 o 
  -6   1  10       21.91        8.36      6.41 o 
  -5   1  10        2.25        0.80      5.40 o 
  -4   1  10      186.69      186.80     10.04 o 
  -3   1  10       13.85       14.60      5.13 o 
  -2   1  10       80.00       74.36      6.77 o 
  -1   1  10       27.74       23.36      4.87 o 
   0   1  10       71.61       68.12      4.07 o 
   1   1  10        0.30        4.25      3.14 o 
   2   1  10       19.74       16.32      4.07 o 
   3   1  10      723.71      658.65     15.04 o 
   4   1  10       16.78       15.04      4.78 o 
   5   1  10      891.00      912.34     19.11 o 
   6   1  10      174.79      174.50      9.73 o 
   7   1  10        0.43        1.11      5.04 o 
   8   1  10       27.37       19.60      5.57 o 
   9   1  10        0.45       -4.20      6.33 o 
  -6   2  10        1.36       -4.87      4.87 o 
  -5   2  10        0.47       -0.80      4.78 o 
  -4   2  10      310.08      330.92     13.14 o 
  -3   2  10      345.23      343.66     12.83 o 
  -2   2  10       11.72       15.92      4.73 o 
  -1   2  10       64.52       61.97      5.53 o 
   0   2  10      221.13      221.82      6.18 o 
   1   2  10      202.13      193.08      8.23 o 
   2   2  10      196.92      208.21      8.32 o 
   3   2  10        1.97       -4.03      4.03 o 
   4   2  10        4.36       12.56      4.07 o 
   5   2  10      300.60      291.11     11.28 o 
   6   2  10       30.07       30.70      5.75 o 
   7   2  10        7.37       14.82      4.95 o 
   8   2  10        0.99        1.24      5.13 o 
   9   2  10        2.25        1.42      6.19 o 
  -6   3  10        0.89       -1.37      5.49 o 
  -5   3  10       28.74       28.00      5.93 o 
  -4   3  10       92.32       78.65      7.87 o 
  -3   3  10      109.45      105.37      8.71 o 
  -2   3  10     1574.01     1594.74     24.46 o 
  -1   3  10        5.25        3.94      4.29 o 
   0   3  10        2.68        1.82      3.87 o 
   1   3  10      111.46       97.40      6.33 o 
   2   3  10       23.90       23.09      4.42 o 
   3   3  10       25.62       20.61      5.04 o 
   4   3  10      174.17      174.95      8.71 o 
   5   3  10      243.28      230.82     10.93 o 
   6   3  10      425.88      449.78     14.51 o 
   7   3  10      122.62      117.80      9.64 o 
   8   3  10       45.31       36.18      7.39 o 
   9   3  10        0.02        0.00      5.93 o 
  -6   4  10        1.17        3.80      4.42 o 
  -5   4  10        1.11        4.25      5.18 o 
  -4   4  10       48.85       57.55      6.86 o 
  -3   4  10        3.18        5.22      4.47 o 
  -2   4  10      141.84      147.04      8.76 o 
  -1   4  10     1213.27     1225.38     20.97 o 
   0   4  10        1.98        1.11      2.92 o 
   1   4  10        2.96        1.90      4.11 o 
   2   4  10      264.65      261.29      9.95 o 
   3   4  10       20.53       15.26      4.82 o 
   4   4  10       37.04       22.52      5.22 o 
   5   4  10      236.78      228.16     10.40 o 
   6   4  10       78.63       79.27      7.79 o 
   7   4  10        5.04        5.31      6.02 o 
   8   4  10        1.45        5.49      5.26 o 
   9   4  10        7.03        2.83      6.59 o 
  -5   5  10       20.76       28.49      6.15 o 
  -4   5  10       35.70       59.05      6.55 o 
  -3   5  10       75.92       73.03      8.01 o 
  -2   5  10       65.83       64.27      7.12 o 
  -1   5  10       85.12       76.92      7.21 o 
   0   5  10        1.67        3.99      3.78 o 
   1   5  10        1.54        4.03      3.67 o 
   2   5  10       34.90       23.36      5.22 o 
   3   5  10       22.75       25.92      4.25 o 
   4   5  10        1.85        5.49      3.49 o 
   5   5  10        6.83       11.72      5.40 o 
   6   5  10        4.25       12.74      4.73 o 
   7   5  10        0.00        5.84      5.26 o 
   8   5  10       50.67       39.94      8.05 o 
   9   5  10       34.88       41.01      7.61 o 
  -5   6  10        0.01        1.86      5.44 o 
  -4   6  10       14.62       10.62      5.79 o 
  -3   6  10        8.96        2.30      5.35 o 
  -2   6  10        1.72        6.77      4.78 o 
  -1   6  10      186.71      217.19     10.09 o 
   0   6  10      161.90      164.81      6.45 o 
   1   6  10        0.97        2.74      3.49 o 
   2   6  10        0.01       -0.62      4.11 o 
   3   6  10        0.39       -0.31      4.16 o 
   4   6  10       99.49       91.03      7.83 o 
   5   6  10       27.89       28.35      5.97 o 
   6   6  10       93.03       87.67      8.54 o 
   7   6  10        5.85       16.06      5.35 o 
   8   6  10       19.87       28.27      6.72 o 
   9   6  10        0.19        0.00      5.49 o 
  -4   7  10        1.10       -3.14      5.49 o 
  -3   7  10       18.83       28.40      6.33 o 
  -2   7  10       10.27       18.27      5.66 o 
  -1   7  10        2.02       -4.87      4.87 o 
   0   7  10       63.64       64.43      4.88 o 
   1   7  10       77.86       69.40      7.03 o 
   2   7  10       83.27       72.37      6.86 o 
   3   7  10        2.78        4.95      4.82 o 
   4   7  10       35.73       33.88      5.97 o 
   5   7  10        1.38        8.67      4.60 o 
   6   7  10       29.60       39.86      6.46 o 
   7   7  10        2.95        8.40      5.04 o 
   8   7  10        0.04       -4.60      5.88 o 
  -4   8  10        6.70       13.40      6.37 o 
  -3   8  10        0.44        3.10      5.18 o 
  -2   8  10       12.76       18.40      5.26 o 
  -1   8  10        0.15       -2.30      5.13 o 
   0   8  10        8.13        7.32      3.55 o 
   1   8  10      186.77      188.84     10.31 o 
   2   8  10       61.52       51.75      6.15 o 
   3   8  10       55.69       61.53      6.33 o 
   4   8  10       13.94       11.72      5.40 o 
   5   8  10        0.25        3.45      5.22 o 
   6   8  10        9.57       13.49      6.28 o 
   7   8  10        0.01       -0.88      5.26 o 
   8   8  10        0.00       10.04      4.91 o 
  -3   9  10        0.08        3.32      5.35 o 
  -2   9  10        5.70        2.21      6.02 o 
  -1   9  10        0.42       -5.00      5.40 o 
   0   9  10        1.08       -0.88      3.62 o 
   1   9  10       45.86       43.22      6.68 o 
   2   9  10       31.29       26.72      6.59 o 
   3   9  10      111.64      113.33      8.80 o 
   4   9  10        5.07       11.01      5.53 o 
   5   9  10        1.01        0.00      5.44 o 
   6   9  10        9.06        4.78      6.28 o 
   7   9  10        0.29        2.34      6.33 o 
  -2  10  10        0.16        1.42      5.40 o 
  -1  10  10        0.15        1.37      5.79 o 
   0  10  10       10.78       12.59      3.99 o 
   1  10  10        0.17       -5.04      5.13 o 
   2  10  10       39.85       42.69      6.37 o 
   3  10  10        3.77       -1.68      5.22 o 
   4  10  10        2.13       -1.28      5.57 o 
   5  10  10       10.73       22.52      5.88 o 
   6  10  10        0.33        4.16      5.40 o 
   7  10  10        4.12        3.45      6.55 o 
  -1  11  10        2.20        6.37      6.37 o 
   0  11  10       16.98       12.03      4.71 o 
   1  11  10        0.61        3.67      5.31 o 
   2  11  10       39.01       34.72      6.64 o 
   3  11  10        6.97       12.65      5.13 o 
   4  11  10        0.07        8.76      5.04 o 
   5  11  10       13.57       22.82      6.37 o 
   2  12  10        0.09        1.95      5.35 o 
   3  12  10        1.34        1.46      5.97 o 
  -2  -9  11        2.44        5.35      6.28 o 
  -1  -9  11        0.82        6.19      5.62 o 
   0  -9  11        2.94       11.09      4.33 o 
   1  -9  11        1.41       -4.73      5.79 o 
   2  -9  11        1.02        3.36      5.53 o 
  -3  -8  11        1.17        3.80      5.22 o 
  -2  -8  11       17.38       13.14      7.03 o 
  -1  -8  11        5.74       -0.88      5.97 o 
   0  -8  11        2.18       -4.20      4.20 o 
   1  -8  11        0.16       -0.44      5.44 o 
   2  -8  11        4.57        6.68      5.18 o 
   3  -8  11        1.48       15.13      5.44 o 
   4  -8  11        1.35        9.60      6.37 o 
  -4  -7  11        0.48       -6.19      6.19 o 
  -3  -7  11        0.16        4.91      4.95 o 
  -2  -7  11        0.84        9.73      4.95 o 
  -1  -7  11       37.99       43.48      6.41 o 
   0  -7  11        3.88        6.02      3.75 o 
   1  -7  11        2.20       -2.83      5.57 o 
   2  -7  11        1.30       -3.27      5.22 o 
   3  -7  11        7.38       -3.85      5.93 o 
   4  -7  11       13.74       21.01      6.19 o 
   5  -7  11        0.19        0.97      5.62 o 
  -5  -6  11        3.54       -6.46      6.46 o 
  -4  -6  11        5.76        7.17      5.75 o 
  -3  -6  11       13.44       13.85      5.84 o 
  -2  -6  11        7.45       15.13      4.69 o 
  -1  -6  11        0.73       -3.85      5.09 o 
   0  -6  11        2.90        8.53      6.57 o 
   1  -6  11        1.83       10.13      4.38 o 
   2  -6  11        7.96        8.01      5.26 o 
   3  -6  11       35.92       27.69      7.21 o 
   4  -6  11        8.91        7.08      6.10 o 
   5  -6  11        1.71        4.42      5.71 o 
   6  -6  11       14.46       14.82      6.72 o 
  -5  -5  11        6.98        3.23      6.41 o 
  -4  -5  11        0.49        3.01      5.13 o 
  -3  -5  11        8.18       15.92      5.57 o 
  -2  -5  11        0.19       -4.51      4.51 o 
  -1  -5  11        2.39        0.35      5.13 o 
   0  -5  11        2.98        5.61      3.11 o 
   1  -5  11        2.07        9.78      4.16 o 
   2  -5  11       38.85       43.04      6.19 o 
   3  -5  11      121.80      103.29      9.42 o 
   4  -5  11        0.20        8.18      4.42 o 
   5  -5  11        0.28        1.24      5.13 o 
   6  -5  11        2.71       10.79      5.62 o 
   7  -5  11        0.00       -1.46      6.19 o 
  -6  -4  11        8.20        7.83      6.64 o 
  -5  -4  11       10.37       18.31      6.28 o 
  -4  -4  11        0.00       -6.10      6.10 o 
  -3  -4  11        8.29       12.52      5.62 o 
  -2  -4  11       18.24       17.83      4.64 o 
  -1  -4  11        3.08        4.78      4.42 o 
   0  -4  11        2.17       -2.31      3.08 o 
   1  -4  11        2.34       -2.30      4.25 o 
   2  -4  11        8.01        8.67      5.18 o 
   3  -4  11      240.67      248.82     11.46 o 
   4  -4  11       33.53       30.70      6.15 o 
   5  -4  11       53.37       38.04      7.39 o 
   6  -4  11        1.44        3.80      5.57 o 
   7  -4  11       12.47        8.85      6.64 o 
  -6  -3  11        5.58        9.11      6.86 o 
  -5  -3  11        1.14        3.05      5.44 o 
  -4  -3  11       33.30       39.72      6.99 o 
  -3  -3  11       54.38       67.32      7.21 o 
  -2  -3  11        9.51        1.73      5.00 o 
  -1  -3  11        9.47        9.38      4.47 o 
   0  -3  11       16.83       14.50      8.47 o 
   1  -3  11       32.48       34.15      5.31 o 
   2  -3  11        2.17        0.93      4.60 o 
   3  -3  11        0.04       -0.66      4.91 o 
   4  -3  11        7.47       11.41      5.13 o 
   5  -3  11       19.99       22.29      6.33 o 
   6  -3  11       10.65       19.02      5.75 o 
   7  -3  11        1.40        0.00      5.75 o 
   8  -3  11        1.48        1.95      6.19 o 
  -6  -2  11        0.01       -6.50      6.50 o 
  -5  -2  11        6.10        6.81      6.15 o 
  -4  -2  11       44.16       49.28      7.17 o 
  -3  -2  11      245.73      234.04     11.63 o 
  -2  -2  11       19.06       18.84      5.44 o 
  -1  -2  11       65.09       59.54      6.15 o 
   0  -2  11        0.21        2.80      2.54 o 
   1  -2  11       62.95       63.21      6.15 o 
   2  -2  11       85.68       75.42      6.90 o 
   3  -2  11        1.07        1.86      4.78 o 
   4  -2  11       24.48       28.71      5.93 o 
   5  -2  11        5.26        1.06      5.40 o 
   6  -2  11        0.05        0.75      5.40 o 
   7  -2  11        2.48        6.41      5.35 o 
   8  -2  11       13.68       24.95      5.62 o 
  -6  -1  11        7.13        0.00      5.84 o 
  -5  -1  11       58.04       44.77      7.79 o 
  -4  -1  11       88.03       85.33      8.76 o 
  -3  -1  11      191.90      184.55     10.35 o 
  -2  -1  11        1.44       -4.60      4.60 o 
  -1  -1  11        3.87        4.87      4.38 o 
   0  -1  11       25.66       25.51      3.52 o 
   1  -1  11        0.08       -0.27      3.76 o 
   2  -1  11      206.29      203.97      9.38 o 
   3  -1  11        2.00        3.32      4.87 o 
   4  -1  11     1116.84     1146.73     21.19 o 
   5  -1  11      153.04      155.88      9.91 o 
   6  -1  11        2.89        5.62      4.91 o 
   7  -1  11       39.44       33.40      6.90 o 
   8  -1  11       12.75        9.16      6.72 o 
  -6   0  11        1.06        3.27      5.53 o 
  -5   0  11       93.50       91.92      8.89 o 
  -4   0  11       29.89       27.82      6.33 o 
  -3   0  11      255.89      265.67     11.68 o 
  -2   0  11      191.21      207.02     10.09 o 
  -1   0  11        4.59        0.88      4.07 o 
   0   0  11       49.07       51.17      8.03 o 
   1   0  11      116.39      104.84      7.12 o 
   2   0  11       17.02       17.83      4.51 o 
   3   0  11        3.17        1.77      4.64 o 
   4   0  11      212.63      219.62     10.53 o 
   5   0  11       79.26       92.49      8.01 o 
   6   0  11        0.35       -1.11      4.95 o 
   7   0  11       11.09        6.02      5.97 o 
   8   0  11        1.42        3.14      5.35 o 
  -6   1  11        6.74       -3.80      5.97 o 
  -5   1  11        0.07        3.41      4.60 o 
  -4   1  11       37.83       39.50      6.86 o 
  -3   1  11      254.20      256.16     11.46 o 
  -2   1  11        1.50        1.28      4.64 o 
  -1   1  11       87.59       87.85      6.72 o 
   0   1  11      146.32      133.37      5.56 o 
   1   1  11       34.52       39.68      5.53 o 
   2   1  11       90.73       89.27      6.90 o 
   3   1  11      190.78      166.45      9.29 o 
   4   1  11      675.72      698.59     16.37 o 
   5   1  11      132.69      115.85      8.71 o 
   6   1  11      178.95      199.76     10.53 o 
   7   1  11       15.23       19.82      5.53 o 
   8   1  11        6.62       11.41      6.77 o 
   9   1  11        0.21        5.40      5.49 o 
  -6   2  11       18.90       26.89      6.24 o 
  -5   2  11        0.10        3.01      5.09 o 
  -4   2  11        9.98        5.84      6.37 o 
  -3   2  11        3.82        8.85      4.78 o 
  -2   2  11      323.30      313.84     12.25 o 
  -1   2  11        1.24       -3.05      4.47 o 
   0   2  11      517.61      505.82      9.95 o 
   1   2  11       21.16       14.69      5.26 o 
   2   2  11        7.86        1.68      4.73 o 
   3   2  11       76.33       80.42      6.50 o 
   4   2  11       84.68       75.24      7.48 o 
   5   2  11      196.52      193.39     10.04 o 
   6   2  11        0.06       -4.64      5.75 o 
   7   2  11        7.58        4.73      5.53 o 
   8   2  11        0.44       -6.10      6.19 o 
   9   2  11        4.68        6.81      5.97 o 
  -6   3  11        0.02        8.36      5.22 o 
  -5   3  11        0.18        5.75      4.25 o 
  -4   3  11        1.56        1.59      4.95 o 
  -3   3  11       14.02        4.38      5.84 o 
  -2   3  11      189.39      182.16     10.22 o 
  -1   3  11       14.10       15.92      5.49 o 
   0   3  11      363.10      368.23      8.63 o 
   1   3  11       75.22       79.40      6.46 o 
   2   3  11       25.45       19.33      4.87 o 
   3   3  11       34.85       42.86      5.04 o 
   4   3  11       25.47       30.70      5.18 o 
   5   3  11       20.53       20.22      5.97 o 
   6   3  11       28.44       36.36      6.24 o 
   7   3  11       60.30       66.04      8.09 o 
   8   3  11       28.07       40.65      7.17 o 
   9   3  11        1.68        6.33      5.84 o 
  -5   4  11        9.64        2.30      6.50 o 
  -4   4  11        4.91        3.32      5.22 o 
  -3   4  11        9.06        8.67      5.53 o 
  -2   4  11       11.96       24.33      5.18 o 
  -1   4  11      159.89      166.85      9.16 o 
   0   4  11      312.25      307.88      8.30 o 
   1   4  11       95.53      105.81      7.21 o 
   2   4  11       18.87        3.01      4.87 o 
   3   4  11        2.31       -1.81      3.58 o 
   4   4  11       13.64       17.16      5.22 o 
   5   4  11      143.01      141.33      8.89 o 
   6   4  11        1.84        2.21      5.22 o 
   7   4  11       48.14       52.90      7.48 o 
   8   4  11        6.14        6.64      5.79 o 
   9   4  11       15.07       10.26      6.28 o 
  -5   5  11        1.36        5.22      5.31 o 
  -4   5  11       39.98       41.05      7.25 o 
  -3   5  11        1.84        0.40      5.40 o 
  -2   5  11      196.33      174.95     10.70 o 
  -1   5  11        0.66        6.46      4.60 o 
   0   5  11      207.52      190.74      7.13 o 
   1   5  11      123.40      136.20      7.96 o 
   2   5  11        0.07        5.31      3.67 o 
   3   5  11       35.38       40.65      6.02 o 
   4   5  11        0.94       -1.33      4.69 o 
   5   5  11       16.68       19.24      6.06 o 
   6   5  11        0.01       -4.78      4.78 o 
   7   5  11        6.20       10.26      5.35 o 
   8   5  11        0.00       -4.51      6.15 o 
  -4   6  11       52.87       80.33      7.65 o 
  -3   6  11       41.29       48.70      6.64 o 
  -2   6  11       13.52       19.24      5.53 o 
  -1   6  11        0.11       -5.04      5.13 o 
   0   6  11       84.38       90.33      5.43 o 
   1   6  11      146.14      125.63      8.63 o 
   2   6  11      314.37      286.77     11.32 o 
   3   6  11        2.08        2.70      4.42 o 
   4   6  11        0.32       -5.13      5.13 o 
   5   6  11       96.31       92.76      8.40 o 
   6   6  11       44.90       51.22      7.34 o 
   7   6  11        3.59        2.52      5.66 o 
   8   6  11        0.08       -4.16      5.84 o 
  -4   7  11       14.00       11.01      7.03 o 
  -3   7  11        0.07       -0.44      5.26 o 
  -2   7  11       24.99       32.73      6.28 o 
  -1   7  11        1.61        8.85      4.60 o 
   0   7  11      102.71      104.88      8.98 o 
   1   7  11      113.38      113.46      8.36 o 
   2   7  11       37.59       38.40      5.75 o 
   3   7  11        1.91        8.54      4.87 o 
   4   7  11      111.06      112.84      8.05 o 
   5   7  11       42.19       36.10      6.68 o 
   6   7  11        6.85        0.84      5.71 o 
   7   7  11        0.25       11.90      4.78 o 
   8   7  11        6.29        6.24      5.75 o 
  -3   8  11        0.12       -1.42      6.37 o 
  -2   8  11        0.79       -0.44      5.66 o 
  -1   8  11        6.11        3.32      5.18 o 
   0   8  11       11.09        9.58      3.54 o 
   1   8  11      155.70      150.44      9.60 o 
   2   8  11       36.37       19.99      6.33 o 
   3   8  11        2.95        7.96      5.04 o 
   4   8  11        0.77       -1.55      5.09 o 
   5   8  11        9.32       -0.80      5.44 o 
   6   8  11        8.17        2.57      6.15 o 
   7   8  11        0.84        1.86      5.84 o 
  -2   9  11        8.40        6.10      6.50 o 
  -1   9  11        8.70        5.75      5.75 o 
   0   9  11        0.17        2.52      3.64 o 
   1   9  11        0.08       11.94      5.22 o 
   2   9  11        6.60        1.64      5.88 o 
   3   9  11       51.19       40.43      7.12 o 
   4   9  11       34.01       21.72      6.99 o 
   5   9  11        4.65       13.45      5.53 o 
   6   9  11        0.08        5.00      5.44 o 
   7   9  11        7.94       10.66      6.46 o 
  -1  10  11       13.18       14.29      5.97 o 
   0  10  11       17.67       27.22      4.73 o 
   1  10  11        7.51        9.33      5.18 o 
   2  10  11        9.48        7.92      5.71 o 
   3  10  11       10.78        6.15      5.44 o 
   4  10  11        1.12        7.61      5.26 o 
   5  10  11        2.90        0.93      5.84 o 
   6  10  11        8.81       13.58      5.26 o 
   1  11  11        4.60        8.18      5.88 o 
   2  11  11        1.10       11.41      4.78 o 
   3  11  11        2.55       -5.71      6.06 o 
   4  11  11        4.61       10.62      5.97 o 
  -2  -8  12        0.29       -6.59      6.59 o 
  -1  -8  12        0.07       -0.49      5.66 o 
   0  -8  12        3.31        3.96      3.92 o 
   1  -8  12        4.78       -0.49      6.28 o 
   2  -8  12        0.03        7.61      5.88 o 
   3  -8  12        8.53       13.23      6.28 o 
  -3  -7  12        0.23       -2.88      5.75 o 
  -2  -7  12        1.77       10.97      5.71 o 
  -1  -7  12        7.40        2.21      5.93 o 
   0  -7  12        0.02        0.14      3.81 o 
   1  -7  12        0.18        1.33      5.40 o 
   2  -7  12        0.83       -5.31      5.75 o 
   3  -7  12       16.63       15.97      7.12 o 
   4  -7  12        0.10        2.88      5.84 o 
  -4  -6  12        1.71        7.25      5.84 o 
  -3  -6  12        4.53       10.88      5.79 o 
  -2  -6  12        0.70        6.46      5.00 o 
  -1  -6  12        2.21       -2.48      5.66 o 
   0  -6  12        6.44       14.35      3.91 o 
   1  -6  12        0.41        4.91      4.91 o 
   2  -6  12       65.63       81.35      8.76 o 
   3  -6  12        0.22       -1.28      5.84 o 
   4  -6  12       15.48       20.92      6.81 o 
   5  -6  12        0.76       -6.28      6.28 o 
  -4  -5  12        7.59       -0.44      6.86 o 
  -3  -5  12        2.37        1.73      5.57 o 
  -2  -5  12        0.67       -2.03      5.57 o 
  -1  -5  12        7.75       10.22      5.31 o 
   0  -5  12       23.84       26.99      6.72 o 
   1  -5  12        3.61       -3.05      5.53 o 
   2  -5  12        6.29       11.63      6.28 o 
   3  -5  12        1.30       -0.40      5.53 o 
   4  -5  12        1.42       -3.76      5.49 o 
   5  -5  12        1.29        5.35      5.88 o 
   6  -5  12        4.39        1.42      5.40 o 
  -5  -4  12       20.64       21.23      6.81 o 
  -4  -4  12       30.24       24.06      7.56 o 
  -3  -4  12        1.68        0.00      5.00 o 
  -2  -4  12        8.36       11.72      5.26 o 
  -1  -4  12       14.73       20.17      5.26 o 
   0  -4  12       16.30       13.12      4.38 o 
   1  -4  12       66.04       66.40      7.03 o 
   2  -4  12        1.88        3.27      5.26 o 
   3  -4  12       33.64       33.88      6.77 o 
   4  -4  12        5.14        4.73      5.31 o 
   5  -4  12       12.65       15.13      6.19 o 
   6  -4  12        2.17        9.07      5.57 o 
   7  -4  12       11.61       15.70      7.03 o 
  -5  -3  12       18.15       18.36      7.17 o 
  -4  -3  12       49.02       25.92      8.32 o 
  -3  -3  12        0.49       -4.42      5.97 o 
  -2  -3  12       18.23       18.80      5.84 o 
  -1  -3  12        2.59        2.12      4.73 o 
   0  -3  12        6.39       10.67      3.31 o 
   1  -3  12        0.09        3.76      3.85 o 
   2  -3  12       34.48       26.67      6.72 o 
   3  -3  12      212.18      204.41     11.06 o 
   4  -3  12       58.95       43.17      7.79 o 
   5  -3  12        1.53       10.40      5.31 o 
   6  -3  12       53.58       56.09      7.96 o 
   7  -3  12        4.57       -3.76      6.99 o 
  -5  -2  12        1.54        6.46      6.24 o 
  -4  -2  12      224.73      221.17     12.61 o 
  -3  -2  12      144.56      138.14     10.00 o 
  -2  -2  12        1.53        3.27      4.69 o 
  -1  -2  12       24.03       35.25      4.69 o 
   0  -2  12        1.07        0.87      4.69 o 
   1  -2  12       36.86       38.22      5.71 o 
   2  -2  12       34.30       42.16      6.15 o 
   3  -2  12      291.58      268.55     12.56 o 
   4  -2  12       93.30       84.09      9.20 o 
   5  -2  12       12.42       17.25      5.84 o 
   6  -2  12      105.83      107.76      9.82 o 
   7  -2  12        0.20       -4.51      5.66 o 
  -5  -1  12       25.91       39.77      6.77 o 
  -4  -1  12        7.39       20.04      6.06 o 
  -3  -1  12        3.89        6.90      5.88 o 
  -2  -1  12       18.73       24.64      5.22 o 
  -1  -1  12       73.25       74.93      6.94 o 
   0  -1  12        3.98        4.03      3.05 o 
   1  -1  12        2.54        1.28      4.11 o 
   2  -1  12        0.05       -3.85      4.33 o 
   3  -1  12      442.72      412.75     13.85 o 
   4  -1  12       81.59       89.22      8.71 o 
   5  -1  12      238.69      232.05     11.77 o 
   6  -1  12       13.08       -1.59      6.46 o 
   7  -1  12        0.24       -5.71      5.71 o 
   8  -1  12        0.93       19.73      6.24 o 
  -5   0  12        2.51        1.81      5.53 o 
  -4   0  12       55.22       67.77      7.48 o 
  -3   0  12        8.13        1.50      6.10 o 
  -2   0  12       19.83       19.11      5.49 o 
  -1   0  12       41.97       41.98      6.24 o 
   0   0  12        1.07        4.33      3.83 o 
   1   0  12        7.42        7.52      4.42 o 
   2   0  12      205.36      180.03      9.55 o 
   3   0  12       14.36        9.07      5.62 o 
   4   0  12       39.36       43.39      7.25 o 
   5   0  12       19.54       16.63      6.33 o 
   6   0  12       80.19       80.24      8.58 o 
   7   0  12        4.16        0.84      5.79 o 
   8   0  12        0.00        3.32      5.88 o 
  -5   1  12       29.83       31.72      7.52 o 
  -4   1  12        0.76        3.76      5.35 o 
  -3   1  12        0.00       -0.75      5.53 o 
  -2   1  12        4.66       11.37      5.00 o 
  -1   1  12      144.69      150.93      8.80 o 
   0   1  12       31.12       37.12      4.17 o 
   1   1  12       94.19       80.15      7.17 o 
   2   1  12      421.94      422.97     13.31 o 
   3   1  12        2.57       11.19      4.56 o 
   4   1  12      155.41      151.68      9.55 o 
   5   1  12       78.08       92.10      7.83 o 
   6   1  12       22.40       25.48      6.33 o 
   7   1  12        0.67       -0.40      5.53 o 
   8   1  12        6.77        6.02      4.95 o 
  -5   2  12       18.74       22.38      6.77 o 
  -4   2  12        0.69        1.68      5.04 o 
  -3   2  12        0.30        4.25      4.56 o 
  -2   2  12       98.58       82.98      7.79 o 
  -1   2  12      255.27      254.48     11.37 o 
   0   2  12      492.44      475.36     10.51 o 
   1   2  12       49.98       51.49      5.88 o 
   2   2  12      446.43      411.78     13.54 o 
   3   2  12       42.95       43.26      5.22 o 
   4   2  12       74.50       74.98      6.72 o 
   5   2  12        1.85        9.60      4.82 o 
   6   2  12        6.79        0.40      5.35 o 
   7   2  12       36.66       37.29      6.64 o 
   8   2  12        1.05        5.04      6.06 o 
  -5   3  12        1.02       -1.42      5.79 o 
  -4   3  12        0.34       -5.40      5.40 o 
  -3   3  12      134.27      133.54      9.42 o 
  -2   3  12       36.30       42.29      7.25 o 
  -1   3  12      149.05      134.87      9.38 o 
   0   3  12       69.39       67.03     12.34 o 
   1   3  12       32.38       20.83      5.53 o 
   2   3  12        0.02       -4.11      4.11 o 
   3   3  12        2.29        7.48      4.33 o 
   4   3  12       72.87       64.98      6.90 o 
   5   3  12        0.33        0.35      4.82 o 
   6   3  12        1.00        9.64      4.56 o 
   7   3  12       26.93       25.66      6.46 o 
   8   3  12        8.05       14.29      6.33 o 
  -5   4  12       13.82        8.36      7.30 o 
  -4   4  12       43.07       47.91      8.49 o 
  -3   4  12        7.44       -4.11      5.35 o 
  -2   4  12       14.83       14.07      5.26 o 
  -1   4  12       47.66       49.94      6.90 o 
   0   4  12        4.70        5.55      3.11 o 
   1   4  12      189.14      166.37      9.11 o 
   2   4  12        0.11       -1.33      4.29 o 
   3   4  12        3.43       10.70      3.85 o 
   4   4  12       58.48       49.19      6.68 o 
   5   4  12       72.23       61.49      7.12 o 
   6   4  12        0.18       -0.80      4.87 o 
   7   4  12       13.25       13.62      5.84 o 
   8   4  12        1.62        4.64      7.25 o 
  -4   5  12       27.84       31.63      7.25 o 
  -3   5  12       29.66       33.75      6.19 o 
  -2   5  12        5.20        2.39      5.31 o 
  -1   5  12      147.94      138.85      9.86 o 
   0   5  12        0.64        1.59      3.07 o 
   1   5  12       73.04       59.36      7.12 o 
   2   5  12       18.15       14.02      5.49 o 
   3   5  12      237.84      191.62     10.48 o 
   4   5  12       21.52       19.68      5.13 o 
   5   5  12       20.75       11.68      5.71 o 
   6   5  12        1.32        6.46      5.35 o 
   7   5  12        0.98        9.11      5.71 o 
   8   5  12        1.50        0.93      6.28 o 
  -4   6  12       13.19       19.95      6.28 o 
  -3   6  12        5.81       -4.47      5.75 o 
  -2   6  12        0.23       -1.68      4.69 o 
  -1   6  12       20.35       19.99      6.24 o 
   0   6  12        5.42       11.16      3.44 o 
   1   6  12       34.53       29.06      5.66 o 
   2   6  12        1.24       -3.94      4.91 o 
   3   6  12        5.64        6.15      5.84 o 
   4   6  12        0.11       14.20      4.33 o 
   5   6  12       35.65       30.92      6.28 o 
   6   6  12       24.64       29.55      6.19 o 
   7   6  12        4.46       -0.44      6.10 o 
   8   6  12        0.11        0.97      6.33 o 
  -3   7  12        0.12        0.00      4.03 o 
  -2   7  12        9.46       15.84      5.18 o 
  -1   7  12        1.31        6.64      4.60 o 
   0   7  12        2.93       -1.27      3.60 o 
   1   7  12        2.47       -1.15      4.95 o 
   2   7  12       55.23       50.60      6.86 o 
   3   7  12      174.26      166.72     10.62 o 
   4   7  12        0.20       -5.57      5.57 o 
   5   7  12        1.46       -5.18      5.18 o 
   6   7  12       13.33       19.07      6.15 o 
   7   7  12        4.36        6.02      6.24 o 
  -2   8  12        0.99       -1.86      5.66 o 
  -1   8  12        8.66       11.94      5.00 o 
   0   8  12        3.50        8.27      5.32 o 
   1   8  12        1.73        5.75      5.04 o 
   2   8  12        3.26        1.64      5.49 o 
   3   8  12        0.51        2.83      5.00 o 
   4   8  12        0.20       -5.40      6.68 o 
   5   8  12        0.06       -2.61      5.18 o 
   6   8  12        0.01        1.37      5.53 o 
   7   8  12       12.67       12.12      6.28 o 
  -1   9  12        1.98       -3.32      5.40 o 
   0   9  12       11.61       16.70      4.08 o 
   1   9  12        4.82        0.88      5.84 o 
   2   9  12        6.51        4.33      6.24 o 
   3   9  12        4.21        2.17      5.40 o 
   4   9  12        0.01       -3.54      5.40 o 
   5   9  12        4.05        9.16      5.31 o 
   6   9  12        0.25        0.97      6.15 o 
   0  10  12        7.75       14.82      4.33 o 
   1  10  12       18.07       16.06      6.28 o 
   2  10  12        0.09        4.64      5.18 o 
   3  10  12        5.77       10.70      5.44 o 
   4  10  12        0.49       -0.93      5.26 o 
   5  10  12       11.85       -0.97      7.34 o 
  -1  -7  13        1.62        3.85      6.15 o 
   0  -7  13        0.00       -0.61      7.76 o 
   1  -7  13        0.40        4.25      6.06 o 
   2  -7  13        4.12       -1.90      7.21 o 
   3  -7  13        0.01       -0.97      6.28 o 
  -3  -6  13        0.39        0.49      5.40 o 
  -2  -6  13        0.00       -5.93      5.93 o 
  -1  -6  13        7.39        9.07      6.28 o 
   0  -6  13       18.73       12.70      4.75 o 
   1  -6  13        3.60       -3.10      6.81 o 
   2  -6  13       59.67       71.00      8.45 o 
   3  -6  13        0.06       -3.23      6.02 o 
   4  -6  13        5.33        0.00      6.72 o 
  -3  -5  13       15.10       15.48      7.21 o 
  -2  -5  13        0.00       -5.62      5.62 o 
  -1  -5  13        0.12        0.00      4.69 o 
   0  -5  13       31.42       37.81      7.56 o 
   1  -5  13       13.61        6.68      7.03 o 
   2  -5  13       16.95       24.82      7.03 o 
   3  -5  13        0.75        4.33      5.49 o 
   4  -5  13        0.01        1.37      5.79 o 
   5  -5  13        1.53       -1.90      5.84 o 
  -4  -4  13       21.29       17.87      6.81 o 
  -3  -4  13        3.47        2.26      6.33 o 
  -2  -4  13       15.38       15.39      5.62 o 
  -1  -4  13        0.55       -5.40      5.40 o 
   0  -4  13      109.56      102.48      6.38 o 
   1  -4  13       21.85       22.12      6.06 o 
   2  -4  13      164.35      170.26     10.79 o 
   3  -4  13       17.88       13.93      6.68 o 
   4  -4  13        0.02       12.78      5.93 o 
   5  -4  13       37.31       31.58      7.56 o 
   6  -4  13        0.00        1.95      6.10 o 
  -4  -3  13        8.95        9.38      6.46 o 
  -3  -3  13        0.13       -1.77      6.02 o 
  -2  -3  13       91.16      100.54      9.02 o 
  -1  -3  13        2.23        3.94      4.87 o 
   0  -3  13       28.37       27.47      4.64 o 
   1  -3  13       35.06       36.27      6.59 o 
   2  -3  13       83.43       88.25      8.01 o 
   3  -3  13       49.39       53.44      8.23 o 
   4  -3  13      303.05      294.60     13.67 o 
   5  -3  13        2.59        2.17      6.59 o 
   6  -3  13        3.88        2.74      5.88 o 
  -4  -2  13        2.60       -7.17      7.17 o 
  -3  -2  13       11.29       12.83      6.19 o 
  -2  -2  13        5.82        1.59      5.35 o 
  -1  -2  13        0.74       -3.45      5.31 o 
   0  -2  13       16.99       24.38      4.60 o 
   1  -2  13        3.10        2.92      4.73 o 
   2  -2  13       28.26       29.64      6.33 o 
   3  -2  13       80.49       66.35      8.36 o 
   4  -2  13        1.77        1.95      5.88 o 
   5  -2  13       39.96       41.01      7.34 o 
   6  -2  13       33.15       47.07      7.25 o 
   7  -2  13        0.82        6.24      5.66 o 
  -4  -1  13       32.28       18.18      6.72 o 
  -3  -1  13        9.68       16.41      5.71 o 
  -2  -1  13        7.03       -0.40      5.75 o 
  -1  -1  13        0.62       -3.01      5.00 o 
   0  -1  13        4.20        7.96      5.04 o 
   1  -1  13       92.13       71.17      7.74 o 
   2  -1  13       21.20       12.43      5.62 o 
   3  -1  13      178.72      159.20     10.62 o 
   4  -1  13       30.18       19.68      6.59 o 
   5  -1  13       10.62        4.42      6.19 o 
   6  -1  13       18.76       16.81      6.81 o 
   7  -1  13        9.42        6.55      6.06 o 
  -4   0  13       14.40       14.95      5.79 o 
  -3   0  13        1.12       -5.49      5.49 o 
  -2   0  13       44.52       38.22      7.30 o 
  -1   0  13       43.65       43.17      6.55 o 
   0   0  13       23.21       25.45      4.56 o 
   1   0  13      296.39      265.94     11.85 o 
   2   0  13       87.55       74.23      8.18 o 
   3   0  13        0.47       -5.53      5.53 o 
   4   0  13       29.77       25.92      6.64 o 
   5   0  13       11.53       10.22      6.10 o 
   6   0  13        6.32       10.53      5.93 o 
   7   0  13        8.61       11.41      6.41 o 
  -4   1  13        1.30        1.37      5.71 o 
  -3   1  13       22.64       40.65      6.72 o 
  -2   1  13       52.27       45.65      6.94 o 
  -1   1  13       21.21       12.52      6.15 o 
   0   1  13       72.23       61.77      5.26 o 
   1   1  13        3.74       -1.02      5.18 o 
   2   1  13       90.93      104.35      7.83 o 
   3   1  13      101.35       98.29      7.96 o 
   4   1  13       16.14       10.26      5.79 o 
   5   1  13        0.81        6.59      4.82 o 
   6   1  13        2.31       -5.40      6.72 o 
   7   1  13        3.50        0.00      7.30 o 
   8   1  13        0.07       -6.41      6.41 o 
  -4   2  13       34.01       50.60      6.99 o 
  -3   2  13        7.91        5.09      5.18 o 
  -2   2  13        0.04       -5.44      5.44 o 
  -1   2  13        2.87       -1.86      5.18 o 
   0   2  13       70.95       60.78      5.36 o 
   1   2  13        2.52        0.35      5.26 o 
   2   2  13       31.86       31.89      6.24 o 
   3   2  13        8.14        8.09      4.87 o 
   4   2  13        2.34        1.11      4.42 o 
   5   2  13        8.37        6.94      5.84 o 
   6   2  13        1.54        4.11      5.53 o 
   7   2  13        0.75        0.88      5.71 o 
   8   2  13        8.08        2.92      6.64 o 
  -4   3  13        0.22       -5.88      5.88 o 
  -3   3  13        0.00        5.62      4.64 o 
  -2   3  13       27.89       23.36      6.68 o 
  -1   3  13        9.87        1.50      5.53 o 
   0   3  13       42.06       40.61      4.32 o 
   1   3  13        0.00        3.89      5.04 o 
   2   3  13       69.87       61.93      6.37 o 
   3   3  13       73.57       71.04      6.64 o 
   4   3  13        1.99       -1.11      4.64 o 
   5   3  13       22.27       26.41      5.97 o 
   6   3  13        0.77       -2.92      5.53 o 
   7   3  13        0.51       -2.26      5.49 o 
   8   3  13       41.75       43.84      8.45 o 
  -4   4  13       10.22        8.23      6.68 o 
  -3   4  13        3.29       -4.91      5.71 o 
  -2   4  13        0.83        4.16      5.35 o 
  -1   4  13       13.93       19.55      5.44 o 
   0   4  13        4.02       -1.46      3.07 o 
   1   4  13       24.40       12.74      6.02 o 
   2   4  13       84.71       66.44      6.90 o 
   3   4  13        0.67        0.00      5.00 o 
   4   4  13       18.31       16.94      5.49 o 
   5   4  13        7.81       20.97      4.91 o 
   6   4  13        8.74       10.53      6.10 o 
   7   4  13       13.08       15.84      6.46 o 
   8   4  13        0.02       -0.97      6.46 o 
  -3   5  13       31.73       34.68      7.21 o 
  -2   5  13        1.34        6.02      4.87 o 
  -1   5  13        0.00       -2.03      4.69 o 
   0   5  13        0.02        0.35      3.47 o 
   1   5  13       12.57       21.54      5.35 o 
   2   5  13       26.00       19.07      5.44 o 
   3   5  13        6.86       -3.76      5.71 o 
   4   5  13       30.33       19.77      5.66 o 
   5   5  13        0.11       -5.66      5.66 o 
   6   5  13       12.85       10.31      6.41 o 
   7   5  13        3.84        9.25      5.71 o 
  -3   6  13        6.47        6.77      5.44 o 
  -2   6  13        3.30        6.77      4.60 o 
  -1   6  13        0.43        0.44      5.00 o 
   0   6  13       12.03       13.83      4.21 o 
   1   6  13       23.96       13.85      5.71 o 
   2   6  13       11.15       21.10      5.26 o 
   3   6  13        0.70       -0.40      5.09 o 
   4   6  13        0.68        7.65      4.56 o 
   5   6  13        4.11       -5.93      5.93 o 
   6   6  13       20.43       31.94      6.59 o 
   7   6  13       11.13       11.85      7.65 o 
  -2   7  13        0.00        3.80      5.49 o 
  -1   7  13        9.61        2.70      5.71 o 
   0   7  13        1.32        6.20      3.89 o 
   1   7  13        3.33       12.08      4.78 o 
   2   7  13       20.57       14.82      5.62 o 
   3   7  13       21.33       28.09      6.68 o 
   4   7  13       26.04       24.51      6.37 o 
   5   7  13        0.31       -6.19      6.19 o 
   6   7  13        1.64       -4.16      6.46 o 
   7   7  13       15.67       22.07      7.74 o 
  -1   8  13        5.98        9.02      5.93 o 
   0   8  13       11.03       -0.48      4.53 o 
   1   8  13        0.73        1.33      5.35 o 
   2   8  13        2.04       -5.22      5.22 o 
   3   8  13       15.10       16.59      6.10 o 
   4   8  13        8.36       16.01      5.97 o 
   5   8  13        3.90        2.74      5.75 o 
   6   8  13        4.12        2.39      5.88 o 
   0   9  13        5.81       11.73      5.82 o 
   1   9  13        4.94        2.34      6.06 o 
   2   9  13       23.17       12.96      6.99 o 
   3   9  13        7.98        7.43      5.88 o 
   4   9  13        9.99        9.42      6.24 o 
   5   9  13        6.95        7.30      6.46 o 
  -1  -6  14       42.35       50.03      7.87 o 
   0  -6  14        8.48       19.63      4.83 o 
   1  -6  14       16.11       14.82      7.03 o 
   2  -6  14        4.51        3.36      7.30 o 
   3  -6  14       19.34       15.31      7.08 o 
  -2  -5  14        2.10       -3.41      6.50 o 
  -1  -5  14       12.77       16.37      6.37 o 
   0  -5  14       11.72       13.94      4.19 o 
   1  -5  14       47.03       51.67      8.01 o 
   2  -5  14        0.21       -7.08      7.08 o 
   3  -5  14       72.37       59.76      8.80 o 
   4  -5  14        1.30        1.46      6.64 o 
  -3  -4  14        0.00       -6.10      6.10 o 
  -2  -4  14        0.00       11.19      5.22 o 
  -1  -4  14        4.13       -6.15      6.15 o 
   0  -4  14        1.48        0.20      4.60 o 
   1  -4  14       12.08       15.97      6.72 o 
   2  -4  14        1.09        7.39      5.79 o 
   3  -4  14        1.08       -6.50      6.50 o 
   4  -4  14        0.00        5.09      5.26 o 
   5  -4  14       11.59       20.35      7.61 o 
  -3  -3  14        2.22        8.09      5.93 o 
  -2  -3  14        2.76       -5.88      5.88 o 
  -1  -3  14        2.35        4.73      5.18 o 
   0  -3  14        0.15       -0.36      4.60 o 
   1  -3  14       35.22       23.22      7.12 o 
   2  -3  14        1.38       -1.24      6.50 o 
   3  -3  14        4.66       -6.37      6.64 o 
   4  -3  14        4.52       -3.98      5.97 o 
   5  -3  14       37.83       36.18      8.09 o 
   6  -3  14        0.56       -7.03      7.03 o 
  -3  -2  14       17.70       24.68      6.15 o 
  -2  -2  14        2.72        0.00      5.79 o 
  -1  -2  14        1.05        1.68      5.31 o 
   0  -2  14       24.14       20.58      4.55 o 
   1  -2  14       10.44        2.79      6.24 o 
   2  -2  14        2.66        6.41      5.35 o 
   3  -2  14       12.54       -2.88      6.59 o 
   4  -2  14        0.09       -2.57      5.88 o 
   5  -2  14        8.52       13.40      6.46 o 
   6  -2  14        2.60        2.39      6.37 o 
  -3  -1  14       27.63       15.17      7.61 o 
  -2  -1  14       15.48       17.69      6.50 o 
  -1  -1  14       22.37       29.99      6.15 o 
   0  -1  14       13.31       20.24      3.89 o 
   1  -1  14        3.66       -0.80      5.40 o 
   2  -1  14       53.29       57.06      7.25 o 
   3  -1  14       61.61       65.33      8.01 o 
   4  -1  14        6.97        7.03      6.15 o 
   5  -1  14        5.07       -1.73      6.41 o 
   6  -1  14        0.93        4.60      6.28 o 
  -4   0  14        1.79       -0.97      6.46 o 
  -3   0  14        9.58       14.60      5.62 o 
  -2   0  14      109.45      102.31      9.78 o 
  -1   0  14       18.92       30.48      6.94 o 
   0   0  14        2.81        8.70      4.69 o 
   1   0  14       32.79       24.24      6.28 o 
   2   0  14       39.56       36.10      6.41 o 
   3   0  14       88.03       88.69      8.40 o 
   4   0  14       21.65       24.68      6.10 o 
   5   0  14        1.90       -6.41      6.41 o 
   6   0  14        1.61       -3.18      5.84 o 
   7   0  14        7.91        4.87      6.59 o 
  -4   1  14        0.90        5.44      6.02 o 
  -3   1  14        7.28        1.81      6.02 o 
  -2   1  14       10.55       11.59      5.62 o 
  -1   1  14        2.80        2.03      5.44 o 
   0   1  14        1.44        1.22      5.86 o 
   1   1  14       18.29       25.61      5.13 o 
   2   1  14       30.62       23.62      5.84 o 
   3   1  14        3.23       -2.70      5.18 o 
   4   1  14        1.34       -3.18      5.35 o 
   5   1  14        0.15        1.68      5.49 o 
   6   1  14        9.79       16.50      5.04 o 
   7   1  14        9.34       12.47      6.99 o 
  -3   2  14        0.01        6.46      5.00 o 
  -2   2  14        0.37        0.44      4.87 o 
  -1   2  14        0.72       11.85      4.60 o 
   0   2  14       29.48       30.82      4.91 o 
   1   2  14      114.75      106.38      8.09 o 
   2   2  14        0.16       -0.75      5.00 o 
   3   2  14        1.25       -1.15      5.22 o 
   4   2  14        3.24       14.38      4.47 o 
   5   2  14        7.26        3.36      6.19 o 
   6   2  14       13.28       10.66      6.24 o 
   7   2  14       15.47       21.45      7.08 o 
  -3   3  14        3.02        6.10      6.46 o 
  -2   3  14        4.51        2.65      6.02 o 
  -1   3  14        0.00       12.92      4.91 o 
   0   3  14        0.00        3.24      3.47 o 
   1   3  14        2.08       10.13      5.00 o 
   2   3  14        3.98       -1.95      5.31 o 
   3   3  14       49.54       43.04      6.94 o 
   4   3  14        1.84       -2.03      5.13 o 
   5   3  14       16.18       10.93      6.28 o 
   6   3  14        0.38       -4.47      5.18 o 
   7   3  14        3.30        8.58      6.50 o 
  -3   4  14        8.35        5.79      5.79 o 
  -2   4  14        6.36        5.44      5.75 o 
  -1   4  14        1.62       -4.29      5.66 o 
   0   4  14        0.12       -3.05      3.64 o 
   1   4  14       23.64       17.56      6.19 o 
   2   4  14       10.83        7.52      5.84 o 
   3   4  14        7.00        9.20      4.95 o 
   4   4  14        0.25        8.18      4.87 o 
   5   4  14        0.23        1.73      5.49 o 
   6   4  14        0.00       -2.26      5.88 o 
   7   4  14        4.46       -1.95      6.28 o 
  -2   5  14        1.31       -5.93      5.93 o 
  -1   5  14        9.39        7.52      6.10 o 
   0   5  14        7.13       11.28      4.39 o 
   1   5  14        6.84        7.03      5.35 o 
   2   5  14        5.29       -3.27      5.71 o 
   3   5  14       12.37        4.91      5.97 o 
   4   5  14        0.37       10.09      4.47 o 
   5   5  14        1.53        5.26      5.04 o 
   6   5  14        8.69       12.92      6.15 o 
   7   5  14        0.13       -5.88      7.03 o 
  -2   6  14        4.45       14.60      5.57 o 
  -1   6  14       28.24       29.95      6.55 o 
   0   6  14        0.26        4.81      3.85 o 
   1   6  14        0.03        6.02      4.51 o 
   2   6  14       29.62       32.25      7.48 o 
   3   6  14        1.11       -4.69      5.62 o 
   4   6  14        0.66        1.33      5.18 o 
   5   6  14        3.92        7.65      5.40 o 
   6   6  14        0.32       -6.68      6.68 o 
  -1   7  14       10.25        4.82      6.55 o 
   0   7  14        3.60        6.24      3.94 o 
   1   7  14        6.48        3.14      6.06 o 
   2   7  14       26.98       23.58      6.86 o 
   3   7  14        4.49       10.26      5.53 o 
   4   7  14        1.22       -5.93      5.93 o 
   5   7  14        9.82       21.10      6.02 o 
   6   7  14        0.06        0.00      6.15 o 
   0   8  14        2.91       11.48      4.27 o 
   1   8  14        9.50        6.19      5.62 o 
   2   8  14        0.25       -5.62      6.37 o 
   3   8  14       42.39       31.89      7.92 o 
   4   8  14        5.22        8.09      5.71 o 
   5   8  14        4.76        5.88      6.99 o 
   1  -5  15       14.50       20.70      6.81 o 
  -1  -4  15        6.85       26.32      6.86 o 
   0  -4  15        8.83        6.63      4.42 o 
   1  -4  15        3.15        7.08      5.71 o 
   2  -4  15        0.00       -3.32      5.79 o 
   3  -4  15        0.33       -3.36      6.86 o 
  -2  -3  15        6.27       12.78      6.19 o 
  -1  -3  15        4.46       10.84      5.97 o 
   0  -3  15        0.59        1.61      4.07 o 
   1  -3  15       17.74       18.14      6.90 o 
   2  -3  15        4.90       -5.00      6.41 o 
   3  -3  15       20.25       18.49      6.68 o 
   4  -3  15        0.39       -7.25      7.25 o 
  -2  -2  15        3.09       12.96      6.50 o 
  -1  -2  15        3.08        2.74      6.06 o 
   0  -2  15        1.08       -1.46      4.16 o 
   1  -2  15       38.61       41.76      7.12 o 
   2  -2  15       34.78       34.33      6.90 o 
   3  -2  15        7.81       11.19      6.33 o 
   4  -2  15       19.70       20.30      6.99 o 
   5  -2  15       15.98       26.54      6.59 o 
  -2  -1  15        0.00       -3.76      5.75 o 
  -1  -1  15        3.05        7.21      6.50 o 
   0  -1  15       48.28       51.85      5.38 o 
   1  -1  15        8.87       18.49      5.79 o 
   2  -1  15        0.29        1.28      5.88 o 
   3  -1  15        3.09        8.27      5.44 o 
   4  -1  15       20.48       22.91      6.55 o 
   5  -1  15       50.97       58.65      8.18 o 
  -2   0  15        3.59        0.00      6.50 o 
  -1   0  15        2.62        8.49      5.40 o 
   0   0  15        7.43        8.25      4.17 o 
   1   0  15        1.61       -1.28      5.79 o 
   2   0  15        5.39        8.45      6.33 o 
   3   0  15       25.67       20.08      6.94 o 
   4   0  15        3.26        6.15      5.62 o 
   5   0  15        0.03       -1.37      5.57 o 
   6   0  15        0.70       -6.77      6.77 o 
  -2   1  15       20.97       24.82      6.77 o 
  -1   1  15        8.07        7.12      6.33 o 
   0   1  15       42.55       45.24      6.66 o 
   1   1  15        1.65       -5.40      5.40 o 
   2   1  15       69.24       54.01      8.32 o 
   3   1  15       28.51       25.43      6.64 o 
   4   1  15       10.26       13.93      5.79 o 
   5   1  15       24.53       21.81      6.59 o 
   6   1  15        0.32       16.32      4.95 o 
  -2   2  15       37.07       40.12      6.86 o 
  -1   2  15        0.01        1.33      5.88 o 
   0   2  15        0.65       -1.07      3.78 o 
   1   2  15        4.15       -2.52      6.28 o 
   2   2  15        0.00        5.04      5.44 o 
   3   2  15        0.01        2.96      5.22 o 
   4   2  15        8.98       17.83      4.87 o 
   5   2  15        1.56       -1.37      5.40 o 
   6   2  15        0.66        0.00      6.41 o 
  -2   3  15        7.52        1.90      6.19 o 
  -1   3  15        3.30        4.11      5.04 o 
   0   3  15        2.13        4.92      4.25 o 
   1   3  15        0.00       -0.84      5.71 o 
   2   3  15       39.27       30.96      6.50 o 
   3   3  15        8.36       19.24      5.71 o 
   4   3  15        1.73        7.43      5.35 o 
   5   3  15        4.40        8.63      5.49 o 
   6   3  15        0.00       -2.88      6.10 o 
  -2   4  15        0.00        1.95      6.33 o 
  -1   4  15        7.17        8.40      6.15 o 
   0   4  15        0.00        2.03      4.11 o 
   1   4  15        4.15       10.48      5.00 o 
   2   4  15        4.16        6.90      6.15 o 
   3   4  15        1.79        5.22      5.13 o 
   4   4  15       13.78       12.87      4.60 o 
   5   4  15        2.21       -2.30      5.09 o 
   6   4  15       55.22       60.07      9.55 o 
  -1   5  15        1.61       -1.46      5.44 o 
   0   5  15        1.61       -0.41      4.00 o 
   1   5  15        0.15       -0.44      5.71 o 
   2   5  15        5.73        8.01      5.66 o 
   3   5  15        3.35        9.38      5.53 o 
   4   5  15        3.64       10.48      5.79 o 
   5   5  15       16.64       22.12      6.81 o 
   6   5  15        0.87        8.89      5.66 o 
   0   6  15        2.94       -3.34      5.26 o 
   1   6  15       13.33        6.55      6.50 o 
   2   6  15       13.17       14.29      6.50 o 
   3   6  15        0.74        8.76      4.95 o 
   4   6  15        3.81       12.21      5.31 o 
   5   6  15        0.64        4.87      5.79 o 
   1   7  15        0.02        7.30      5.88 o 
   2   7  15        0.17       -3.85      6.06 o 
   3   7  15        2.12       -6.37      6.37 o 
   4   7  15        1.18       -2.92      5.71 o 
   0  -2  16        0.13       -1.32      4.35 o 
   1  -2  16        2.86        8.67      6.10 o 
   2  -2  16       31.95       33.13      7.56 o 
   3  -2  16        0.49        6.81      6.10 o 
  -1  -1  16       20.04       21.72      6.77 o 
   0  -1  16        2.44        7.90      4.52 o 
   1  -1  16       38.86       45.65      8.01 o 
   2  -1  16       48.59       51.62      8.14 o 
   3  -1  16        3.65       17.56      5.35 o 
   4  -1  16        1.61        4.87      6.64 o 
  -1   0  16        0.47       -0.49      6.64 o 
   0   0  16        1.65       -4.39      4.39 o 
   1   0  16        1.50        1.86      5.75 o 
   2   0  16       18.40       13.40      6.68 o 
   3   0  16        4.64        3.27      6.68 o 
   4   0  16        0.14       -1.90      6.37 o 
  -1   1  16        0.25       12.21      5.75 o 
   0   1  16       15.54       20.69      8.96 o 
   1   1  16       18.39       26.32      6.64 o 
   2   1  16        0.41        0.93      5.31 o 
   3   1  16        0.08        0.44      5.57 o 
   4   1  16        3.12        1.42      6.41 o 
   5   1  16        4.63       -0.49      6.37 o 
  -1   2  16        3.27        0.49      6.37 o 
   0   2  16        5.21        6.97      4.20 o 
   1   2  16        8.78        1.37      6.77 o 
   2   2  16        0.44        5.04      5.00 o 
   3   2  16       11.78       -6.94      6.94 o 
   4   2  16        0.00       -6.06      6.06 o 
   5   2  16        5.49        8.32      7.08 o 
   0   3  16        0.38        2.13      3.95 o 
   1   3  16       15.79       14.51      5.97 o 
   2   3  16        5.58        4.16      6.77 o 
   3   3  16       16.91       21.90      7.21 o 
   4   3  16        8.67        3.32      6.59 o 
   5   3  16        3.33        6.41      6.15 o 
   0   4  16       15.74       13.20      5.34 o 
   1   4  16        4.62        4.78      6.24 o 
   2   4  16        7.76       10.84      5.88 o 
   3   4  16        0.20       -3.80      5.97 o 
   4   4  16        0.00        0.49      6.28 o 
   1   5  16        0.59        8.80      6.24 o 
   2   5  16        0.05       -6.46      6.46 o 
   3   5  16        0.20       -5.31      6.19 o 
   4   5  16        5.35        2.48      7.03 o 
                                                 
